# Supplementary material for: Human disturbance increases coronavirus prevalence in bats
Source: Sci Adv. 2023 Mar 31;9(13):eadd0688. doi: 10.1126/sciadv.add0688 (PMC10065436; doi:10.1126/sciadv.add0688)
Supplement: Supplementary file 2 — Tables S1 and S2 [file sciadv.add0688_tables_s1_and_s2.zip]

Archive with 1 entries (1 files):
- sciadv.add0688_tables_s1_and_s2.xlsx
