# Supplementary material for: Human disturbance increases coronavirus prevalence in bats
Source: Sci Adv. 2023 Mar 31;9(13):eadd0688. doi: 10.1126/sciadv.add0688 (PMC10065436; doi:10.1126/sciadv.add0688)
Supplement: Supplementary file 2 — Tables S1 and S2 [file sciadv.add0688_tables_s1_and_s2.zip › sciadv.add0688_tables_s1_and_s2.xlsx]

## Sheet: tableS1
Study_ID	Reference	Author	Journal	Year	Inclusion	Time_span_years	Number_localities	Number_species	Assemblages_studied	Assemblages_included	Pooled_samples	Duplicated_data	Missing_geoinfo	Pooled_Localities	Pooled_species	Other reasons	Notes
1	1	Drexler et al.	Emerging Infectious Diseases	2011	NO	3	1	1			1
2	2	Anindita et al.	Arch Virol	2015	YES	2	3	4
3	3	Goffard et al.	Viruses	2015	YES	1	7	4									coordinates provided by email
4	4	Moreira-Soto et al.	Zoonoses and Public Health	2015	YES	2	11	41									coordinates provided by email
5	5	Razanajatovo et al.	Virology Journal	2015	YES	3	9	3
6	6	Lau et al.	PNAS	2005	YES	1	11	8
7	7	Poon et al.	Journal of Virology	2005	YES	1	NA	12
8	8	Wacharapluesadee et al.	Virology Journal	2015	YES	6	5	19
9	9	Chen et al.	Zoonoses and Public Health	2016	YES	1	10	21									coordinates provided by email
10	10	Fischer et al.	Infection, Genetics and Evolution	2016	YES	4	3	7
11	11	Ge et al.	Virologica Sinica	2016	YES	2	1	6
12	12	Góes et al.	Infection, Genetics and Evolution	2016	YES	5	NA	17
13	13	Lacroix et al.	Infection, Genetics and Evolution	2017	YES	3	44	NA	43	10
14	14	Leopardi et al.	Virus Genes	2016	NO	1	1	1			1
15	15	Smith et al.	EcoHealth	2016	YES	4	6	26									coordinates provided by email
16	16	Ge et al.	Nature	2013	YES	1	1	1
17	17	Xu et al.	Virologica Sinica	2016	NO	9	5	21					1
18	18	Chu et al.	Journal of General Virology	2006	YES	1	1	2
19	19	Tang et al.	Journal of Virology	2006	NO	3	82	35					1
20	20	Lin et al.	Virology	2017	YES	4	5	21
21	21	Obameso et al.	Science China	2017	YES	2	1	1
22	22	Pauly et al.	Applied and Environmental Microbiology	2017	NO	2	7	2			1
23	23	Rizzo et al.	BMC Veterinary Research	2017	YES	3	43	19
24	24	Balboni et al.	Epidemiology and Infection	2011	NO	1	NA	1				1	1
25	25	Asano et al.	Virology Journal	2016	NO	2	73	29					1
26	26	Seltmann et al.	EcoHealth	2017	YES	2	4	8									coordinates provided by email
27	27	Subudhi et al.	Journal of General Virology	2017	NO	2	2	1					1
28	28	Tao et al.	Journal of Virology	2017	YES	4	30	27	83	80							map-based coordinates
29	29	Wang et al.	Emerging Microbes & Infections	2017	YES	1	3	5
30	30	Afelt et al.	Infection, Genetics and Evolution	2018	NO	3	43	NA				1					same data as 13
31	31	Berto et al.	Zoonoses and Public Health	2018	NO	3	3	1								captive animals
32	32	Davy et al.	Scientific Reports	2018	NO	1	1	1				1	1				same data as in 27
33	33	Bourgarel et al.	Infection, Genetics and Evolution	2018	NO	1	2	2			1
34	34	Kudagammana et al.	Transboundary and Emerging Diseases	2018	NO	1	1	1			1
35	35	Woo et al.	Virology	2006	YES	2	20	13
36	36	Cui et al.	Emerging Infectious Diseases	2007	NO	2	82	35				1					same data as 19
37	37	Dominguez et al.	Emerging Infectious Diseases	2007	NO	1	4	7				1					same data as in 104
38	38	Mendenhall et al.	Transboundary and Emerging Diseases	2017	NO	4	9	6					1
39	39	Lau, Li et al.	Journal of Virology	2010	YES	4	2	1	25	1
40	40	Góes et al	Emerging Infectious Diseases	2013	NO	4	NA	22					1
41	41	Carrington et al.	Emerging Infectious Diseases	2008	YES	1	10	8
42	42	Gloza-Rausch et al.	Emerging Infectious Diseases	2008	YES	1	8	7									coordinates provided by email
43	43	Misra et al.	Journal of General Virology	2009	NO	2	3	1					1
44	44	Pfefferle et al.	Emerging Infectiouse Diseases	2009	YES	1	7	12									coordinates provided by email
45	45	Tong et al.	Emmerging Infectious Disease	2009	YES	1	17	21
46	46	Drexler et al.	Journal of Virology	2010	YES	1	7	19	50	9							coordinates provided by email
47	47	Lau et al.	Virology	2007	YES	2	18	1				1					subset of 39
48	48	Zhou et al.	Current Biology	2020	NO	1	1	20								metagenomics study
49	49	Yadav et al.	Indian J Med Res	2020	NO	2	10	NA					1
50	50	Wang et al.	Virologica Sinica	2016	NO	4	1	1					1
51	51	Nziza et al.	EcoHealth	2020	YES	5	25	17
52	52	Maganga et al.	Scientific Reports	2020	YES	5	3	5									prevalence data per species and site merged across sampling years when > 0
53	53	Joffrin et al.	Scientific Reports	2020	NO	4	4	15					1
54	54	Bittar et al.	Microbial Ecology	2020	YES	5	2	18
55	55	Woo et al.	Journal of Virology	2007	NO	1	2	11					1
56	56	Prada et al.	Viruses	2019	NO	2	14	11						1
57	57	Mendenhall et al.	Viruses	2019	NO	1	3	2			1
58	58	Lecis et al.	Virus Genes	2019	YES	1	8	15	16	6
59	59	Waruhiu et al.	Virologica Sinica	2017	NO	4	48	NA			1
60	60	Wacharapluesadee et al.	Virology Journal	2018	YES	1	3	1
61	61	Luo et al.	Virologica Sinica	2018	NO	6	4	2							1
62	62	Vijaykrishna et al.	Journal of Virology	2007	NO	1	NA	NA					1				captive animals
63	63	Lee et al.	Microbial Ecology	2018	YES	1	33	14
64	64	Lazov et al.	Viruses	2018	YES	5	10	8
65	65	Holz et al.	PlosONE	2018	NO	2	7	2								oral swabs only
66	66	Gouilh et al.	Virology	2018	YES	8	38	26
67	67	Görföl et al.	Magyar állatorvosok lapja	2015	NO	NA	NA	NA								review
68	68	Liang et al.	Virologica Sinica	2017	YES	1	7	10
69	69	Han et al.	Zoonoses Public Health.	2017	YES	1	NA	6									coordinates provided by email
71	70	Van Gucht et al.	Journal of Wildlife Diseases	2014	NO	6	NA	1					1
72	71	Suzuki et al.	Public Health	2014	YES	1	2	4									coordinates provided by email
73	72	Kemenesi et al.	Vector-borne and zoonotic disease	2014	NO	2	45	24						1
74	73	He et al.	Journal of Virology	2014	YES	1	4	5
75	74	DeBenedictis et al.	Virus Genes	2014	YES	4	5	3									coordinates provided by email
76	75	Memish et al.	Emerging Infectious Diseases	2013	YES	2	10	7
77	76	Lima et al.	Virus Genes	2013	NO	1	1	2			1
78	77	Lelli et al.	Viruses	2013	NO	3	2	7			1
79	78	Reusken et al.	Vector-borne and zoonotic disease	2010	YES	13	31	13	52	7
80	79	Rihtaricˇet al	Arch Virol	2010	NO	1	27	7							1
81	80	Watanabe et al.	Emerging Infectiouse Diseases	2010	YES	1	4	7
83	81	Falcon et al.	Arch Virol	2011	YES	4	13	26	75	3
84	82	Lau et al.	Journal of Virology	2013	NO	7	NA	21					1	1
85	83	Ithete et al.	Emerging Infectious Diseases	2013	NO	2	4	13					1
87	84	Corman et al.	Journal of General Virology	2013	NO	5	44	54					1
88	85	Fan et al.	Viruses	2019	NO	NA	NA	NA								review
89	86	Anthony et al.	Journal of General Virology	2013	YES	1	3	42
90	87	Annan et al.	Emerging Infectious Diseases	2013	YES	3	12	14	38	18							coordinates provided by email
91	88	Shirato et al.	Virus Genes	2011	YES	2	2	1
92	89	August et al.	Vector-borne and zoonotic disease	2012	YES	4	3	7									coordinates provided by email
93	90	Balboni et al.	The ScientificWorld Journal	2012	YES	1	8	1
94	91	Wong et al.	Viruses	2019	NO	NA	NA	NA								review
95	92	Lau et al.	Journal of Virology	2012	NO	5	NA	22					1	1
96	93	Leopardi et al.	Infection, Genetics and Evolution	2018	NO	NA	NA	NA								data type DNA sequence
97	94	Tsuda et al.	Arch Virol	2012	NO	3	5	8					1
98	95	Wu et al.	Journal of Virology	2012	NO	2	6	11								metagenomics study
100	96	Lau, Poon et al.	Journal of Virology	2010	NO	1	NA	1					1	1
101	97	Yuan et al.	Journal of General Virology	2010	NO	1	5	1					1
102	98	Li et al.	Science	2005	YES	1	4	9
103	99	Gouilh et al.	Infection, Genetics and Evolution	2011	YES	3	26	25
104	100	Osborne	PLoS ONE	2011	YES	3	16	16
105	101	Geldenhuys et al	Vector-borne and zoonotic disease	2013	YES	7	NA	NA
106	102	Markotter et al.	Tropical Medicine and Infectious Disease	2019	YES	1	2	4									coordinates provided by email
107	103	Kivistö et al	Vector-borne and zoonotic disease	2020	NO	3	17	5					1	1
108	104	Lacroix et al.	Viruses	2020	YES	1	14	8
109	105	Gambo	Thesis	2018	YES	1	2	2									coordinates provided by email
110	106	Lo et al	Transboundary and Emerging Diseases	2020	NO	4	111	NA			1
111	107	Paskey et al.	Viruses	2020	NO	1	1	1								captive animals
112	108	Valitutto	PLoS ONE	2020	YES	3	3	11									coordinates provided by email
113	109	Tampon et al.	Philippine Journal of Science	2020	YES	1	1	4
114	110	Ali et al.	Eurosurveillance	2017	NO	NA	NA	4					1			throat swabs and/or blood serum only
115	111	Brandão et al.	Emerging Infectious Diseases	2008	NO	1	NA	NA					1
116	112	Chávez et al.	Veterinaria México	2015	NO	NA	3	17						0	1
117	113	Chen et al.	Taiwan Veterinary Journal	2018	YES	2	2	3
118	114	Du et al.	Science China Life Sciences	2016	NO	4	NA	1					1
119	115	Hall et al.	Emerging Infectious Diseases	2014	NO	NA	1	1			1					metagenomics study
120	116	Hu et al.	PLoS Pathogens	2017	NO	5	1	4							1
121	117	Hu et al.	Emerging Microbes & Infections	2018	YES	3	1	1
122	118	Hu et al.	Scientific Reports	2017	NO	1	6	5
123	119	Huong et al.	PLoS ONE	2020	NO	1	70	NA					1		1	unidentified species; guano farm
124	120	Jeong et al.	Epidemiology and Infection	2017	NO	1	1	1					1			Modelling paper	raw data in Smith 2015, Australian bat CoVs. PhDthesis
125	121	Kim et al.	Transboundary and Emerging Diseases	2016	NO	1	11	NA			1				1
126	122	Lau et al.	Viruses	2019	YES	3	15	20						1			species that were sampled at several localities > 50km2 apart excluded; Hong Kong regarded as a single sampling locality
127	123	Luo et al.	Journal of Virology	2018	YES	4	11	31						1			species that were sampled at several localities > 50km2 apart excluded
128	124	Monchatre-Leroy et al.	Viruses	2017	NO	3	NA	23					1	1
129	125	Moreno et al.	Virology Journal	2017	NO	NA	NA	NA					1
130	126	Müller et al.	Emerging Infectious Diseases	2007	NO	14	4	26					1			blood serum only; seroprevalence only
131	127	Shehata et al.	Emerging Infectious Diseases	2016	YES	3	15	7
132	128	Su et al.	Taiwan Veterinary Journal	2016	YES	1	2	1
133	129	Wang et al.	Viruses	2019	NO	10	NA	11					1	1
134	130	Woo et al.	Emerging Microbes & Infections	2018	NO	9	NA	7				1	1	1		only CoV RNA positive samples from previous studies
135	131	Chu et al.	Journal of General Virology	2008	NO	NA	NA	3								only CoV RNA positive samples from previous studies
136	132	Yang et al.	Emerging Infectious Diseases	2014	NO	1	NA	1					1	1
137	133	Yuen et al.	Hong Kong Med Journal	2012	NO	3	NA	13							1
138	134	Zhou et al.	Nature	2018	YES	2	7	9
139	135	Montecino-Latorre et al.	One Health Outlook	2020	NO	3	36	15						1
140	136	Cappelle et al.	Nature	2021	YES	2	2	8
141	137	Muzeniek et al.	Vaccines	2021	NO	1	1	2							1	No data on negative individuals at the species level
142	138	Hernández-Aguilar et al.	Viruses	2021	NO	13	11	160				1				Review
143	139	Kumakamba et al.	Plos ONE	2021	YES	12	NA	37
144	140	Silva-Alves et al.	Transboundary and Emerging Diseases	2021	YES	2	49	1	36	33
145	141	Tan et al.	BMC Research Notes	2021	NO	1	1	NA				1
146	142	Wang et al.	Viruses	2021	NO	10	26	69					1				spatial resolution > 50km2
147	143	Alkhovsky et al.	Viruses	2021	NO	1	8	15							1	No info on individual prevalence
148	144	Chidoti et al.	Viruses	2022	NO	1	2	7			1
149	145	Lane et al.	EcoHealth	2022	YES	2	2	4
150	146	Muzeniek et al.	Viruses	2022	NO	1	1	1			1				1
151	147	Ntumvi et al.	Virus Evolution	2022	NO	15	NA	54						1
152	148	Schaeffer et al.	Viruses	2022	NO	1	NA	1					1
153	149	Urushadze et al.	Viruses	2022	YES	1	8	11
154	150	Zhao et al.	Zoological Research	2022	YES	1	2	1
155	151	Bueno et al.	Transboundary and Emerging Diseases	2022	YES	1	3	21
Bibliography
1	J. F. Drexler, V. M. Corman, T. Wegner, A. F. Tateno, R. M. Zerbinati, F. Gloza-Rausch, A. Seebens, M. A. Müller, C. Drosten, Amplification of emerging viruses in a bat colony. Emerg Infect Dis. 17, 449–456 (2011).
2	P. D. Anindita, M. Sasaki, A. Setiyono, E. Handharyani, Y. Orba, S. Kobayashi, I. Rahmadani, S. Taha, S. Adiani, M. Subangkit, I. Nakamura, H. Sawa, T. Kimura, Detection of coronavirus genomes in Moluccan naked-backed fruit bats in Indonesia. Arch Virol. 160, 1113–1118 (2015).
3	A. Goffard, C. Demanche, L. Arthur, C. Pinçon, J. Michaux, J. Dubuisson, Alphacoronaviruses Detected in French Bats Are Phylogeographically Linked to Coronaviruses of European Bats. Viruses. 7, 6279–6290 (2015).
4	A. Moreira‐Soto, L. Taylor‐Castillo, N. Vargas‐Vargas, B. Rodríguez‐Herrera, C. Jiménez, E. Corrales‐Aguilar, Neotropical Bats from Costa Rica harbour Diverse Coronaviruses. Zoonoses Public Health. 62, 501–505 (2015).
5	N. H. Razanajatovo, L. A. Nomenjanahary, D. A. Wilkinson, J. H. Razafimanahaka, S. M. Goodman, R. K. Jenkins, J. P. Jones, J.-M. Heraud, Detection of new genetic variants of Betacoronaviruses in Endemic Frugivorous Bats of Madagascar. Virology Journal. 12, 42 (2015).
6	S. K. P. Lau, P. C. Y. Woo, K. S. M. Li, Y. Huang, H.-W. Tsoi, B. H. L. Wong, S. S. Y. Wong, S.-Y. Leung, K.-H. Chan, K.-Y. Yuen, Severe acute respiratory syndrome coronavirus-like virus in Chinese horseshoe bats. Proc Natl Acad Sci U S A. 102, 14040–14045 (2005).
7	L. L. M. Poon, D. K. W. Chu, K. H. Chan, O. K. Wong, T. M. Ellis, Y. H. C. Leung, S. K. P. Lau, P. C. Y. Woo, K. Y. Suen, K. Y. Yuen, Y. Guan, J. S. M. Peiris, Identification of a novel coronavirus in bats. J Virol. 79, 2001–2009 (2005).
8	S. Wacharapluesadee, P. Duengkae, A. Rodpan, T. Kaewpom, P. Maneeorn, B. Kanchanasaka, S. Yingsakmongkon, N. Sittidetboripat, C. Chareesaen, N. Khlangsap, A. Pidthong, K. Leadprathom, S. Ghai, J. H. Epstein, P. Daszak, K. J. Olival, P. J. Blair, M. V. Callahan, T. Hemachudha, Diversity of coronavirus in bats from Eastern Thailand. Virology Journal. 12, 57 (2015).
9	Y.-N. Chen, V. N. Phuong, H. C. Chen, C.-H. Chou, H.-C. Cheng, C.-H. Wu, Detection of the Severe Acute Respiratory Syndrome-Related Coronavirus and Alphacoronavirus in the Bat Population of Taiwan. Zoonoses Public Health. 63, 608–615 (2016).
10	K. Fischer, V. Zeus, L. Kwasnitschka, G. Kerth, M. Haase, M. H. Groschup, A. Balkema-Buschmann, Insectivorous bats carry host specific astroviruses and coronaviruses across different regions in Germany. Infection, Genetics and Evolution. 37, 108–116 (2016).
11	X.-Y. Ge, N. Wang, W. Zhang, B. Hu, B. Li, Y.-Z. Zhang, J.-H. Zhou, C.-M. Luo, X.-L. Yang, L.-J. Wu, B. Wang, Y. Zhang, Z.-X. Li, Z.-L. Shi, Coexistence of multiple coronaviruses in several bat colonies in an abandoned mineshaft. Virol Sin. 31, 31–40 (2016).
12	L. G. B. Góes, A. C. de A. Campos, C. de Carvalho, G. Ambar, L. H. Queiroz, A. P. Cruz-Neto, M. Munir, E. L. Durigon, Genetic diversity of bats coronaviruses in the Atlantic Forest hotspot biome, Brazil. Infect Genet Evol. 44, 510–513 (2016).
13	A. Lacroix, V. Duong, V. Hul, S. San, H. Davun, K. Omaliss, S. Chea, A. Hassanin, W. Theppangna, S. Silithammavong, K. Khammavong, S. Singhalath, Z. Greatorex, A. E. Fine, T. Goldstein, S. Olson, D. O. Joly, L. Keatts, P. Dussart, A. Afelt, R. Frutos, P. Buchy, Genetic diversity of coronaviruses in bats in Lao PDR and Cambodia. Infect Genet Evol. 48, 10–18 (2017).
14	S. Leopardi, D. Oluwayelu, C. Meseko, S. Marciano, L. Tassoni, S. Bakarey, I. Monne, G. Cattoli, P. De Benedictis, The close genetic relationship of lineage D Betacoronavirus from Nigerian and Kenyan straw-colored fruit bats (Eidolon helvum) is consistent with the existence of a single epidemiological unit across sub-Saharan Africa. Virus Genes. 52, 573–577 (2016).
15	C. S. Smith, C. E. de Jong, J. Meers, J. Henning, L.-F. Wang, H. E. Field, Coronavirus Infection and Diversity in Bats in the Australasian Region. Ecohealth. 13, 72–82 (2016).
16	X.-Y. Ge, J.-L. Li, X.-L. Yang, A. A. Chmura, G. Zhu, J. H. Epstein, J. K. Mazet, B. Hu, W. Zhang, C. Peng, Y.-J. Zhang, C.-M. Luo, B. Tan, N. Wang, Y. Zhu, G. Crameri, S.-Y. Zhang, L.-F. Wang, P. Daszak, Z.-L. Shi, Isolation and characterization of a bat SARS-like coronavirus that uses the ACE2 receptor. Nature. 503, 535–538 (2013).
17	L. Xu, F. Zhang, W. Yang, T. Jiang, G. Lu, B. He, X. Li, T. Hu, G. Chen, Y. Feng, Y. Zhang, Q. Fan, J. Feng, H. Zhang, C. Tu, Detection and characterization of diverse alpha- and betacoronaviruses from bats in China. Virol Sin. 31, 69–77 (2016).
18	D. K. W. Chu, L. L. M. Poon, K. H. Chan, H. Chen, Y. Guan, K. Y. Yuen, J. S. M. Peiris, Coronaviruses in bent-winged bats (Miniopterus spp.). J Gen Virol. 87, 2461–2466 (2006).
19	X. C. Tang, J. X. Zhang, S. Y. Zhang, P. Wang, X. H. Fan, L. F. Li, G. Li, B. Q. Dong, W. Liu, C. L. Cheung, K. M. Xu, W. J. Song, D. Vijaykrishna, L. L. M. Poon, J. S. M. Peiris, G. J. D. Smith, H. Chen, Y. Guan, Prevalence and genetic diversity of coronaviruses in bats from China. J. Virol. 80, 7481–7490 (2006).
20	X.-D. Lin, W. Wang, Z.-Y. Hao, Z.-X. Wang, W.-P. Guo, X.-Q. Guan, M.-R. Wang, H.-W. Wang, R.-H. Zhou, M.-H. Li, G.-P. Tang, J. Wu, E. C. Holmes, Y.-Z. Zhang, Extensive diversity of coronaviruses in bats from China. Virology. 507, 1–10 (2017).
21	J. O. Obameso, H. Li, H. Jia, M. Han, S. Zhu, C. Huang, Y. Zhao, M. Zhao, Y. Bai, F. Yuan, H. Zhao, X. Peng, W. Xu, W. Tan, Y. Zhao, K.-Y. Yuen, W. J. Liu, L. Lu, G. F. Gao, The persistent prevalence and evolution of cross-family recombinant coronavirus GCCDC1 among a bat population: a two-year follow-up. Sci China Life Sci. 60, 1357–1363 (2017).
22	M. Pauly, J. B. Pir, C. Loesch, A. Sausy, C. J. Snoeck, J. M. Hübschen, C. P. Muller, Novel Alphacoronaviruses and Paramyxoviruses Cocirculate with Type 1 and Severe Acute Respiratory System (SARS)-Related Betacoronaviruses in Synanthropic Bats of Luxembourg. Appl Environ Microbiol. 83, e01326-17 (2017).
23	F. Rizzo, K. M. Edenborough, R. Toffoli, P. Culasso, S. Zoppi, A. Dondo, S. Robetto, S. Rosati, A. Lander, A. Kurth, R. Orusa, L. Bertolotti, M. L. Mandola, Coronavirus and paramyxovirus in bats from Northwest Italy. BMC Vet Res. 13, 396 (2017).
24	A. Balboni, A. Palladini, G. Bogliani, M. Battilani, Detection of a virus related to betacoronaviruses in Italian greater horseshoe bats. Epidemiol Infect. 139, 216–219 (2011).
25	K. M. Asano, A. S. Hora, K. C. Scheffer, W. O. Fahl, K. Iamamoto, E. Mori, P. E. Brandão, Alphacoronavirus in urban Molossidae and Phyllostomidae bats, Brazil. Virol J. 13, 110 (2016).
26	A. Seltmann, V. M. Corman, A. Rasche, C. Drosten, G. Á. Czirják, H. Bernard, M. J. Struebig, C. C. Voigt, Seasonal Fluctuations of Astrovirus, But Not Coronavirus Shedding in Bats Inhabiting Human-Modified Tropical Forests. Ecohealth. 14, 272–284 (2017).
27	S. Subudhi, N. Rapin, T. K. Bollinger, J. E. Hill, M. E. Donaldson, C. M. Davy, L. Warnecke, J. M. Turner, C. J. Kyle, C. K. R. Willis, V. Misra, A persistently infecting coronavirus in hibernating Myotis lucifugus, the North American little brown bat. J Gen Virol. 98, 2297–2309 (2017).
28	Y. Tao, M. Shi, C. Chommanard, K. Queen, J. Zhang, W. Markotter, I. V. Kuzmin, E. C. Holmes, S. Tong, Surveillance of Bat Coronaviruses in Kenya Identifies Relatives of Human Coronaviruses NL63 and 229E and Their Recombination History. J Virol. 91, e01953-16 (2017).
29	L. Wang, S. Fu, Y. Cao, H. Zhang, Y. Feng, W. Yang, K. Nie, X. Ma, G. Liang, Discovery and genetic analysis of novel coronaviruses in least horseshoe bats in southwestern China. Emerg Microbes Infect. 6, e14 (2017).
30	A. Afelt, A. Lacroix, U. Zawadzka-Pawlewska, W. Pokojski, P. Buchy, R. Frutos, Distribution of bat-borne viruses and environment patterns. Infect Genet Evol. 58, 181–191 (2018).
31	A. Berto, P. H. Anh, J. J. Carrique-Mas, P. Simmonds, N. Van Cuong, N. T. Tue, N. Van Dung, M. E. Woolhouse, I. Smith, G. A. Marsh, J. E. Bryant, G. E. Thwaites, S. Baker, M. A. Rabaa, VIZIONS consortium, Detection of potentially novel paramyxovirus and coronavirus viral RNA in bats and rats in the Mekong Delta region of southern Viet Nam. Zoonoses Public Health. 65, 30–42 (2018).
32	C. M. Davy, M. E. Donaldson, S. Subudhi, N. Rapin, L. Warnecke, J. M. Turner, T. K. Bollinger, C. J. Kyle, N. A. S.-Y. Dorville, E. L. Kunkel, K. J. O. Norquay, Y. A. Dzal, C. K. R. Willis, V. Misra, White-nose syndrome is associated with increased replication of a naturally persisting coronaviruses in bats. Sci Rep. 8, 1–12 (2018).
33	M. Bourgarel, D. M. Pfukenyi, V. Boué, L. Talignani, N. Chiweshe, F. Diop, A. Caron, G. Matope, D. Missé, F. Liégeois, Circulation of Alphacoronavirus, Betacoronavirus and Paramyxovirus in Hipposideros bat species in Zimbabwe. Infect Genet Evol. 58, 253–257 (2018).
34	H. D. W. S. Kudagammana, V. Thevanesam, D. K. W. Chu, N. B. Eriyagama, J. S. M. Peiris, F. Noordeen, Coronaviruses in guano from Pteropus medius bats in Peradeniya, Sri Lanka. Transbound Emerg Dis. 65, 1122–1124 (2018).
35	P. C. Y. Woo, S. K. P. Lau, K. S. M. Li, R. W. S. Poon, B. H. L. Wong, H. Tsoi, B. C. K. Yip, Y. Huang, K. Chan, K. Yuen, Molecular diversity of coronaviruses in bats. Virology. 351, 180–187 (2006).
36	J. Cui, N. Han, D. Streicker, G. Li, X. Tang, Z. Shi, Z. Hu, G. Zhao, A. Fontanet, Y. Guan, L. Wang, G. Jones, H. E. Field, P. Daszak, S. Zhang, Evolutionary relationships between bat coronaviruses and their hosts. Emerg Infect Dis. 13, 1526–1532 (2007).
37	S. R. Dominguez, T. J. O’Shea, L. M. Oko, K. V. Holmes, Detection of Group 1 Coronaviruses in Bats in North America. Emerg Infect Dis. 13, 1295–1300 (2007).
38	I. H. Mendenhall, S. Borthwick, E. S. Neves, D. Low, M. Linster, B. Liang, M. Skiles, J. Jayakumar, H. Han, V. Gunalan, B. P. Y.-H. Lee, K. Okahara, L.-F. Wang, S. Maurer-Stroh, Y. C. F. Su, G. J. D. Smith, Identification of a Lineage D Betacoronavirus in Cave Nectar Bats (Eonycteris spelaea) in Singapore and an Overview of Lineage D Reservoir Ecology in SE Asian Bats. Transbound Emerg Dis. 64, 1…
39	S. K. P. Lau, K. S. M. Li, Y. Huang, C.-T. Shek, H. Tse, M. Wang, G. K. Y. Choi, H. Xu, C. S. F. Lam, R. Guo, K.-H. Chan, B.-J. Zheng, P. C. Y. Woo, K.-Y. Yuen, Ecoepidemiology and complete genome comparison of different strains of severe acute respiratory syndrome-related Rhinolophus bat coronavirus in China reveal bats as a reservoir for acute, self-limiting infection that allows recombination …
40	L. G. B. Góes, S. G. Ruvalcaba, A. A. Campos, L. H. Queiroz, C. de Carvalho, J. A. Jerez, E. L. Durigon, L. I. I. Dávalos, S. R. Dominguez, Novel Bat Coronaviruses, Brazil and Mexico. Emerg Infect Dis. 19, 1711–1713 (2013).
41	C. V. F. Carrington, J. E. Foster, H. C. Zhu, J. X. Zhang, G. J. D. Smith, N. Thompson, A. J. Auguste, V. Ramkissoon, A. A. Adesiyun, Y. Guan, Detection and phylogenetic analysis of group 1 coronaviruses in South American bats. Emerging Infect. Dis. 14, 1890–1893 (2008).
42	F. Gloza-Rausch, A. Ipsen, A. Seebens, M. Göttsche, M. Panning, J. F. Drexler, N. Petersen, A. Annan, K. Grywna, M. Müller, S. Pfefferle, C. Drosten, Detection and Prevalence Patterns of Group I Coronaviruses in Bats, Northern Germany. Emerg Infect Dis. 14, 626–631 (2008).
43	V. Misra, T. Dumonceaux, J. Dubois, C. Willis, S. Nadin-Davis, A. Severini, A. Wandeler, R. Lindsay, H. Artsob, Detection of polyoma and corona viruses in bats of Canada. J. Gen. Virol. 90, 2015–2022 (2009).
44	S. Pfefferle, S. Oppong, J. F. Drexler, F. Gloza-Rausch, A. Ipsen, A. Seebens, M. A. Müller, A. Annan, P. Vallo, Y. Adu-Sarkodie, T. F. Kruppa, C. Drosten, Distant Relatives of Severe Acute Respiratory Syndrome Coronavirus and Close Relatives of Human Coronavirus 229E in Bats, Ghana. Emerg Infect Dis. 15, 1377–1384 (2009).
45	S. Tong, C. Conrardy, S. Ruone, I. V. Kuzmin, X. Guo, Y. Tao, M. Niezgoda, L. Haynes, B. Agwanda, R. F. Breiman, L. J. Anderson, C. E. Rupprecht, Detection of novel SARS-like and other coronaviruses in bats from Kenya. Emerg Infect Dis. 15, 482–485 (2009).
46	J. F. Drexler, F. Gloza-Rausch, J. Glende, V. M. Corman, D. Muth, M. Goettsche, A. Seebens, M. Niedrig, S. Pfefferle, S. Yordanov, L. Zhelyazkov, U. Hermanns, P. Vallo, A. Lukashev, M. A. Müller, H. Deng, G. Herrler, C. Drosten, Genomic Characterization of Severe Acute Respiratory Syndrome-Related Coronavirus in European Bats and Classification of Coronaviruses Based on Partial RNA-Dependent RNA …
47	S. K. P. Lau, P. C. Y. Woo, K. S. M. Li, Y. Huang, M. Wang, C. S. F. Lam, H. Xu, R. Guo, K.-H. Chan, B.-J. Zheng, K.-Y. Yuen, Complete genome sequence of bat coronavirus HKU2 from Chinese horseshoe bats revealed a much smaller spike gene with a different evolutionary lineage from the rest of the genome. Virology. 367, 428–439 (2007).
48	H. Zhou, X. Chen, T. Hu, J. Li, H. Song, Y. Liu, P. Wang, D. Liu, J. Yang, E. C. Holmes, A. C. Hughes, Y. Bi, W. Shi, A Novel Bat Coronavirus Closely Related to SARS-CoV-2 Contains Natural Insertions at the S1/S2 Cleavage Site of the Spike Protein. Curr Biol. 30, 2196-2203.e3 (2020).
49	P. D. Yadav, A. Shete-Aich, D. A. Nyayanit, P. Pardeshi, T. Majumdar, R. Balasubramanian, P. T. Ullas, S. Mohandas, H. Dighe, P. Sawant, S. Patil, D. Patil, M. D. Gokhale, B. Mathapati, A. B. Sudeep, S. Baradkar, A. Kumar, R. Kharde, M. Salve, Y. Joshi, N. Gupta, D. T. Mourya, Detection of coronaviruses in Pteropus & Rousettus species of bats from different States of India. Indian J Med Res. 151,…
50	M.-N. Wang, W. Zhang, Y.-T. Gao, B. Hu, X.-Y. Ge, X.-L. Yang, Y.-Z. Zhang, Z.-L. Shi, Longitudinal surveillance of SARS-like coronaviruses in bats by quantitative real-time PCR. Virol Sin. 31, 78–80 (2016).
51	J. Nziza, T. Goldstein, M. Cranfield, P. Webala, O. Nsengimana, T. Nyatanyi, A. Mudakikwa, A. Tremeau-Bravard, D. Byarugaba, J. C. Tumushime, I. E. Mwikarago, I. Gafarasi, J. Mazet, K. Gilardi, Coronaviruses Detected in Bats in Close Contact with Humans in Rwanda. Ecohealth. 17, 152–159 (2020).
52	G. D. Maganga, A. Pinto, I. M. Mombo, M. Madjitobaye, A. M. Mbeang Beyeme, L. Boundenga, M. Ar Gouilh, N. N’Dilimabaka, J. F. Drexler, C. Drosten, E. M. Leroy, Genetic diversity and ecology of coronaviruses hosted by cave-dwelling bats in Gabon. Sci Rep. 10, 7314 (2020).
53	L. Joffrin, S. M. Goodman, D. A. Wilkinson, B. Ramasindrazana, E. Lagadec, Y. Gomard, G. Le Minter, A. Dos Santos, M. Corrie Schoeman, R. Sookhareea, P. Tortosa, S. Julienne, E. S. Gudo, P. Mavingui, C. Lebarbenchon, Bat coronavirus phylogeography in the Western Indian Ocean. Sci Rep. 10, 6873 (2020).
54	C. Bittar, R. R. G. Machado, M. T. Comelis, L. M. Bueno, M. R. Beguelini, E. Morielle-Versute, M. L. Nogueira, P. Rahal, Alphacoronavirus Detection in Lungs, Liver, and Intestines of Bats from Brazil. Microb Ecol. 79, 203–212 (2020).
55	P. C. Y. Woo, M. Wang, S. K. P. Lau, H. Xu, R. W. S. Poon, R. Guo, B. H. L. Wong, K. Gao, H.-W. Tsoi, Y. Huang, K. S. M. Li, C. S. F. Lam, K.-H. Chan, B.-J. Zheng, K.-Y. Yuen, Comparative analysis of twelve genomes of three novel group 2c and group 2d coronaviruses reveals unique group and subgroup features. J Virol. 81, 1574–1585 (2007).
56	D. Prada, V. Boyd, M. L. Baker, M. O’Dea, B. Jackson, Viral Diversity of Microbats within the South West Botanical Province of Western Australia. Viruses. 11, 1157 (2019).
57	I. H. Mendenhall, A. A. Kerimbayev, V. M. Strochkov, K. T. Sultankulova, S. K. Kopeyev, Y. C. F. Su, G. J. D. Smith, M. B. Orynbayev, Discovery and Characterization of Novel Bat Coronavirus Lineages from Kazakhstan. Viruses. 11, 356 (2019).
58	R. Lecis, M. Mucedda, E. Pidinchedda, M. Pittau, A. Alberti, Molecular identification of Betacoronavirus in bats from Sardinia (Italy): first detection and phylogeny. Virus Genes. 55, 60–67 (2019).
59	C. Waruhiu, S. Ommeh, V. Obanda, B. Agwanda, F. Gakuya, X.-Y. Ge, X.-L. Yang, L.-J. Wu, A. Zohaib, B. Hu, Z.-L. Shi, Molecular detection of viruses in Kenyan bats and discovery of novel astroviruses, caliciviruses and rotaviruses. Virol Sin. 32, 101–114 (2017).
60	S. Wacharapluesadee, P. Duengkae, A. Chaiyes, T. Kaewpom, A. Rodpan, S. Yingsakmongkon, S. Petcharat, P. Phengsakul, P. Maneeorn, T. Hemachudha, Longitudinal study of age-specific pattern of coronavirus infection in Lyle’s flying fox (Pteropus lylei) in Thailand. Virology Journal. 15, 38 (2018).
61	Y. Luo, B. Li, R.-D. Jiang, B.-J. Hu, D.-S. Luo, G.-J. Zhu, B. Hu, H.-Z. Liu, Y.-Z. Zhang, X.-L. Yang, Z.-L. Shi, Longitudinal Surveillance of Betacoronaviruses in Fruit Bats in Yunnan Province, China During 2009–2016. Virol Sin. 33, 87–95 (2018).
62	D. Vijaykrishna, G. J. D. Smith, J. X. Zhang, J. S. M. Peiris, H. Chen, Y. Guan, Evolutionary Insights into the Ecology of Coronaviruses. Journal of Virology. 81, 4012–4020 (2007).
63	S. Lee, S.-D. Jo, K. Son, I. An, J. Jeong, S.-J. Wang, Y. Kim, W. Jheong, J.-K. Oem, Genetic Characteristics of Coronaviruses from Korean Bats in 2016. Microb Ecol. 75, 174–182 (2018).
64	C. M. Lazov, M. Chriél, H. J. Baagøe, E. Fjederholt, Y. Deng, E. A. Kooi, G. J. Belsham, A. Bøtner, T. B. Rasmussen, Detection and Characterization of Distinct Alphacoronaviruses in Five Different Bat Species in Denmark. Viruses. 10, 486 (2018).
65	P. H. Holz, L. F. Lumsden, J. Druce, A. R. Legione, P. Vaz, J. M. Devlin, J. Hufschmid, Virus survey in populations of two subspecies of bent-winged bats (Miniopterus orianae bassanii and oceanensis) in south-eastern Australia reveals a high prevalence of diverse herpesviruses. PLOS ONE. 13, e0197625 (2018).
66	M. Ar Gouilh, S. J. Puechmaille, L. Diancourt, M. Vandenbogaert, J. Serra-Cobo, M. Lopez Roïg, P. Brown, F. Moutou, V. Caro, A. Vabret, J.-C. Manuguerra, EPICOREM consortium, SARS-CoV related Betacoronavirus and diverse Alphacoronavirus members found in western old-world. Virology. 517, 88–97 (2018).
67	Görföl T., Kemenesi G., Jakab F., A denevérek által terjesztett vírusok változatossága a hazai denevérpopulációkban - Irodalmi áttekintés. High diversity of bat-related viruses in Hungary - Literature review (2015) (available at http://huveta.hu/handle/10832/3008).
68	J. Liang, X.-L. Yang, B. Li, Q. Liu, Q. Zhang, H. Liu, H.-P. Kan, K.-C. Wong, S.-N. Chek, X. He, X. Peng, Z.-L. Shi, Y. Wu, L. Zhang, Detection of diverse viruses in alimentary specimens of bats in Macau. Virol Sin. 32, 226–234 (2017).
69	H.-J. Han, H.-L. Wen, L. Zhao, J.-W. Liu, L.-M. Luo, C.-M. Zhou, X.-R. Qin, Y.-L. Zhu, M.-M. Liu, R. Qi, W.-Q. Li, H. Yu, X.-J. Yu, Novel coronaviruses, astroviruses, adenoviruses and circoviruses in insectivorous bats from northern China. Zoonoses Public Health. 64, 636–646 (2017).
70	S. Van Gucht, F. Nazé, K. El Kadaani, D. Bauwens, A. Francart, B. Brochier, F. Wuillaume, I. Thomas, No evidence of coronavirus infection by reverse transcriptase-PCR in bats in Belgium. J Wildl Dis. 50, 969–971 (2014).
71	J. SUZUKI, R. SATO, T. KOBAYASHI, T. AOI, R. HARASAWA, Group B Betacoronavirus in Rhinolophid Bats, Japan. J Vet Med Sci. 76, 1267–1269 (2014).
72	G. Kemenesi, B. Dallos, T. Görföl, S. Boldogh, P. Estók, K. Kurucz, A. Kutas, F. Földes, M. Oldal, V. Németh, V. Martella, K. Bányai, F. Jakab, Molecular survey of RNA viruses in Hungarian bats: discovering novel astroviruses, coronaviruses, and caliciviruses. Vector Borne Zoonotic Dis. 14, 846–855 (2014).
73	B. He, Y. Zhang, L. Xu, W. Yang, F. Yang, Y. Feng, L. Xia, J. Zhou, W. Zhen, Y. Feng, H. Guo, H. Zhang, C. Tu, Identification of diverse alphacoronaviruses and genomic characterization of a novel severe acute respiratory syndrome-like coronavirus from bats in China. J Virol. 88, 7070–7082 (2014).
74	P. De Benedictis, S. Marciano, D. Scaravelli, P. Priori, B. Zecchin, I. Capua, I. Monne, G. Cattoli, Alpha and lineage C betaCoV infections in Italian bats. Virus Genes. 48, 366–371 (2014).
75	Z. A. Memish, N. Mishra, K. J. Olival, S. F. Fagbo, V. Kapoor, J. H. Epstein, R. Alhakeem, A. Durosinloun, M. Al Asmari, A. Islam, A. Kapoor, T. Briese, P. Daszak, A. A. Al Rabeeah, W. I. Lipkin, Middle East respiratory syndrome coronavirus in bats, Saudi Arabia. Emerg Infect Dis. 19, 1819–1823 (2013).
76	F. E. de S. Lima, F. S. Campos, H. C. Kunert Filho, H. B. de C. R. Batista, P. Carnielli, S. P. Cibulski, F. R. Spilki, P. M. Roehe, A. C. Franco, Detection of Alphacoronavirus in velvety free-tailed bats (Molossus molossus) and Brazilian free-tailed bats (Tadarida brasiliensis) from urban area of Southern Brazil. Virus Genes. 47, 164–167 (2013).
77	D. Lelli, A. Papetti, C. Sabelli, E. Rosti, A. Moreno, M. B. Boniotti, Detection of coronaviruses in bats of various species in Italy. Viruses. 5, 2679–2689 (2013).
78	C. B. E. M. Reusken, P. H. C. Lina, A. Pielaat, A. de Vries, C. Dam-Deisz, J. Adema, J. F. Drexler, C. Drosten, E. A. Kooi, Circulation of group 2 coronaviruses in a bat species common to urban areas in Western Europe. Vector Borne Zoonotic Dis. 10, 785–791 (2010).
79	D. Rihtaric, P. Hostnik, A. Steyer, J. Grom, I. Toplak, Identification of SARS-like coronaviruses in horseshoe bats (Rhinolophus hipposideros) in Slovenia. Arch Virol. 155, 507–514 (2010).
80	S. Watanabe, J. S. Masangkay, N. Nagata, S. Morikawa, T. Mizutani, S. Fukushi, P. Alviola, T. Omatsu, N. Ueda, K. Iha, S. Taniguchi, H. Fujii, S. Tsuda, M. Endoh, K. Kato, Y. Tohya, S. Kyuwa, Y. Yoshikawa, H. Akashi, Bat coronaviruses and experimental infection of bats, the Philippines. Emerg Infect Dis. 16, 1217–1223 (2010).
81	A. Falcón, S. Vázquez-Morón, I. Casas, C. Aznar, G. Ruiz, F. Pozo, P. Perez-Breña, J. Juste, C. Ibáñez, I. Garin, J. Aihartza, J. E. Echevarría, Detection of alpha and betacoronaviruses in multiple Iberian bat species. Arch Virol. 156, 1883 (2011).
82	S. K. P. Lau, K. S. M. Li, A. K. L. Tsang, C. S. F. Lam, S. Ahmed, H. Chen, K.-H. Chan, P. C. Y. Woo, K.-Y. Yuen, Genetic Characterization of Betacoronavirus Lineage C Viruses in Bats Reveals Marked Sequence Divergence in the Spike Protein of Pipistrellus Bat Coronavirus HKU5 in Japanese Pipistrelle: Implications for the Origin of the Novel Middle East Respiratory Syndrome Coronavirus. J Virol. 8…
83	N. L. Ithete, S. Stoffberg, V. M. Corman, V. M. Cottontail, L. R. Richards, M. C. Schoeman, C. Drosten, J. F. Drexler, W. Preiser, Close Relative of Human Middle East Respiratory Syndrome Coronavirus in Bat, South Africa. Emerg Infect Dis. 19, 1697–1699 (2013).
84	V. M. Corman, A. Rasche, T. D. Diallo, V. M. Cottontail, A. Stöcker, B. F. de C. D. Souza, J. I. Corrêa, A. J. B. Carneiro, C. R. Franke, M. Nagy, M. Metz, M. Knörnschild, E. K. V. Kalko, S. J. Ghanem, K. D. S. Morales, E. Salsamendi, M. Spínola, G. Herrler, C. C. Voigt, M. Tschapka, C. Drosten, J. F. Drexler, Highly diversified coronaviruses in neotropical bats. J Gen Virol. 94, 1984–1994 (2013).
85	Y. Fan, K. Zhao, Z.-L. Shi, P. Zhou, Bat Coronaviruses in China. Viruses. 11, 210 (2019).
86	S. J. Anthony, R. Ojeda-Flores, O. Rico-Chávez, I. Navarrete-Macias, C. M. Zambrana-Torrelio, M. K. Rostal, J. H. Epstein, T. Tipps, E. Liang, M. Sanchez-Leon, J. Sotomayor-Bonilla, A. A. Aguirre, R. Ávila-Flores, R. A. Medellín, T. Goldstein, G. Suzán, P. Daszak, W. I. Lipkin, Coronaviruses in bats from Mexico. J Gen Virol. 94, 1028–1038 (2013).
87	A. Annan, H. J. Baldwin, V. M. Corman, S. M. Klose, M. Owusu, E. E. Nkrumah, E. K. Badu, P. Anti, O. Agbenyega, B. Meyer, S. Oppong, Y. A. Sarkodie, E. K. V. Kalko, P. H. C. Lina, E. V. Godlevska, C. Reusken, A. Seebens, F. Gloza-Rausch, P. Vallo, M. Tschapka, C. Drosten, J. F. Drexler, Human Betacoronavirus 2c EMC/2012–related Viruses in Bats, Ghana and Europe. Emerg Infect Dis. 19, 456–459 (201…
88	K. Shirato, K. Maeda, S. Tsuda, K. Suzuki, S. Watanabe, H. Shimoda, N. Ueda, K. Iha, S. Taniguchi, S. Kyuwa, D. Endoh, S. Matsuyama, I. Kurane, M. Saijo, S. Morikawa, Y. Yoshikawa, H. Akashi, T. Mizutani, Detection of bat coronaviruses from Miniopterus fuliginosus in Japan. Virus Genes. 44, 40–44 (2012).
89	T. A. August, F. Mathews, M. A. Nunn, Alphacoronavirus detected in bats in the United Kingdom. Vector Borne Zoonotic Dis. 12, 530–533 (2012).
90	A. Balboni, L. Gallina, A. Palladini, S. Prosperi, M. Battilani, A real-time PCR assay for bat SARS-like coronavirus detection and its application to Italian greater horseshoe bat faecal sample surveys. ScientificWorldJournal. 2012, 989514 (2012).
91	A. C. P. Wong, X. Li, S. K. P. Lau, P. C. Y. Woo, Global Epidemiology of Bat Coronaviruses. Viruses. 11, 174 (2019).
92	S. K. P. Lau, K. S. M. Li, A. K. L. Tsang, C.-T. Shek, M. Wang, G. K. Y. Choi, R. Guo, B. H. L. Wong, R. W. S. Poon, C. S. F. Lam, S. Y. H. Wang, R. Y. Y. Fan, K.-H. Chan, B.-J. Zheng, P. C. Y. Woo, K.-Y. Yuen, Recent Transmission of a Novel Alphacoronavirus, Bat Coronavirus HKU10, from Leschenault’s Rousettes to Pomona Leaf-Nosed Bats: First Evidence of Interspecies Transmission of Coronavirus b…
93	S. Leopardi, E. C. Holmes, M. Gastaldelli, L. Tassoni, P. Priori, D. Scaravelli, G. Zamperin, P. De Benedictis, Interplay between co-divergence and cross-species transmission in the evolutionary history of bat coronaviruses. Infect Genet Evol. 58, 279–289 (2018).
94	S. Tsuda, S. Watanabe, J. S. Masangkay, T. Mizutani, P. Alviola, N. Ueda, K. Iha, S. Taniguchi, H. Fujii, K. Kato, T. Horimoto, S. Kyuwa, Y. Yoshikawa, H. Akashi, Genomic and serological detection of bat coronavirus from bats in the Philippines. Arch Virol. 157, 2349–2355 (2012).
95	Z. Wu, X. Ren, L. Yang, Y. Hu, J. Yang, G. He, J. Zhang, J. Dong, L. Sun, J. Du, L. Liu, Y. Xue, J. Wang, F. Yang, S. Zhang, Q. Jin, Virome analysis for identification of novel mammalian viruses in bat species from Chinese provinces. J Virol. 86, 10999–11012 (2012).
96	S. K. P. Lau, R. W. S. Poon, B. H. L. Wong, M. Wang, Y. Huang, H. Xu, R. Guo, K. S. M. Li, K. Gao, K.-H. Chan, B.-J. Zheng, P. C. Y. Woo, K.-Y. Yuen, Coexistence of different genotypes in the same bat and serological characterization of Rousettus bat coronavirus HKU9 belonging to a novel Betacoronavirus subgroup. J Virol. 84, 11385–11394 (2010).
97	J. Yuan, C.-C. Hon, Y. Li, D. Wang, G. Xu, H. Zhang, P. Zhou, L. L. M. Poon, T. T.-Y. Lam, F. C.-C. Leung, Z. Shi, Intraspecies diversity of SARS-like coronaviruses in Rhinolophus sinicus and its implications for the origin of SARS coronaviruses in humans. J Gen Virol. 91, 1058–1062 (2010).
98	W. Li, Z. Shi, M. Yu, W. Ren, C. Smith, J. H. Epstein, H. Wang, G. Crameri, Z. Hu, H. Zhang, J. Zhang, J. McEachern, H. Field, P. Daszak, B. T. Eaton, S. Zhang, L.-F. Wang, Bats are natural reservoirs of SARS-like coronaviruses. Science. 310, 676–679 (2005).
99	M. A. Gouilh, S. J. Puechmaille, J.-P. Gonzalez, E. Teeling, P. Kittayapong, J.-C. Manuguerra, SARS-Coronavirus ancestor’s foot-prints in South-East Asian bat colonies and the refuge theory. Infect Genet Evol. 11, 1690–1702 (2011).
100	C. Osborne, P. M. Cryan, T. J. O’Shea, L. M. Oko, C. Ndaluka, C. H. Calisher, A. D. Berglund, M. L. Klavetter, R. A. Bowen, K. V. Holmes, S. R. Dominguez, Alphacoronaviruses in New World Bats: Prevalence, Persistence, Phylogeny, and Potential for Interaction with Humans. PLOS ONE. 6, e19156 (2011).
101	M. Geldenhuys, J. Weyer, L. H. Nel, W. Markotter, Coronaviruses in South African bats. Vector Borne Zoonotic Dis. 13, 516–519 (2013).
102	W. Markotter, M. Geldenhuys, P. Jansen van Vuren, A. Kemp, M. Mortlock, A. Mudakikwa, L. Nel, J. Nziza, J. Paweska, J. Weyer, Paramyxo- and Coronaviruses in Rwandan Bats. Trop Med Infect Dis. 4, 99 (2019).
103	I. Kivistö, E.-M. Tidenberg, T. Lilley, K. Suominen, K. M. Forbes, O. Vapalahti, A. Huovilainen, T. Sironen, First Report of Coronaviruses in Northern European Bats. Vector Borne Zoonotic Dis. 20, 155–158 (2020).
104	A. Lacroix, N. Vidal, A. K. Keita, G. Thaurignac, A. Esteban, H. De Nys, R. Diallo, A. Toure, S. Goumou, A. K. Soumah, M. Povogui, J. Koivogui, J.-L. Monemou, R. Raulino, A. Nkuba, V. Foulongne, E. Delaporte, A. Ayouba, M. Peeters, Wide Diversity of Coronaviruses in Frugivorous and Insectivorous Bat Species: A Pilot Study in Guinea, West Africa. Viruses. 12, 855 (2020).
105	R. A. Gambo, thesis, university of nairobi (2018).
106	V. T. Lo, S. Yoon, J. Y. Noh, Y. Kim, Y. G. Choi, D. G. Jeong, H. K. Kim, Long‐term surveillance of bat coronaviruses in Korea: Diversity and distribution pattern. Transbound Emerg Dis. 67, 2839–2848 (2020).
107	A. C. Paskey, J. H. J. Ng, G. K. Rice, W. N. Chia, C. W. Philipson, R. J. H. Foo, R. Z. Cer, K. A. Long, M. R. Lueder, X. F. Lim, K. G. Frey, T. Hamilton, D. E. Anderson, E. D. Laing, I. H. Mendenhall, G. J. Smith, L.-F. Wang, K. A. Bishop-Lilly, Detection of Recombinant Rousettus Bat Coronavirus GCCDC1 in Lesser Dawn Bats (Eonycteris spelaea) in Singapore. Viruses. 12, 539 (2020).
108	M. T. Valitutto, O. Aung, K. Y. N. Tun, M. E. Vodzak, D. Zimmerman, J. H. Yu, Y. T. Win, M. T. Maw, W. Z. Thein, H. H. Win, J. Dhanota, V. Ontiveros, B. Smith, A. Tremeau-Brevard, T. Goldstein, C. K. Johnson, S. Murray, J. Mazet, Detection of novel coronaviruses in bats in Myanmar. PLOS ONE. 15, e0230802 (2020).
109	N. V. T. Tampon, Y. M. C. Rabaya, K. M. A. Malbog, S. C. Burgos, M. G. Bacus, K. Libre, Jr, A. S. D. Valila, M. J. M. M. Achondo, L. a. E. Murao, L. S. Onggo, First molecular evidence for bat betacoronavirus in Mindanao. Philippine Journal of Science, 91–94 (2020).
110	M. Ali, R. El-Shesheny, A. Kandeil, M. Shehata, B. Elsokary, M. Gomaa, N. Hassan, A. El Sayed, A. El-Taweel, H. Sobhy, F. O. Fasina, G. Dauphin, I. El Masry, A. W. Wolde, P. Daszak, M. Miller, S. VonDobschuetz, S. Morzaria, J. Lubroth, Y. J. Makonnen, Cross-sectional surveillance of Middle East respiratory syndrome coronavirus (MERS-CoV) in dromedary camels and other mammals in Egypt, August 2015…
111	P. E. Brandão, K. Scheffer, L. Y. Villarreal, S. Achkar, R. de N. Oliveira, W. de O. Fahl, J. G. Castilho, I. Kotait, L. J. Richtzenhain, A coronavirus detected in the vampire bat Desmodus rotundus. Braz J Infect Dis. 12, 466–468 (2008).
112	O. R. Chávez, R. O. Flores, J. S. Bonilla, C. Zambrana-Torrelio, E. Loza Rubio, A. Alonso Aguirre, G. Suzán, Viral diversity of bat communities in human-dominated landscapes in Mexico. Veterinaria México OA. 2, 01–23 (2015).
113	Y.-N. Chen, B.-G. Su, H.-C. Chen, C.-H. Chou, H.-C. Cheng, Detection of specific antibodies to the nucleocapsid protein fragments of severe acute respiratory syndrome-coronavirus and scotophilus bat coronavirus-512 in three insectivorous bat species. Taiwan Vet J. 44, 179–188 (2018).
114	J. Du, L. Yang, X. Ren, J. Zhang, J. Dong, L. Sun, Y. Zhu, F. Yang, S. Zhang, Z. Wu, Q. Jin, Genetic diversity of coronaviruses in Miniopterus fuliginosus bats. Sci China Life Sci. 59, 604–614 (2016).
115	R. J. Hall, J. Wang, M. Peacey, N. E. Moore, K. McInnes, D. M. Tompkins, New Alphacoronavirus in Mystacina tuberculata Bats, New Zealand. Emerg Infect Dis. 20, 697–700 (2014).
116	B. Hu, L.-P. Zeng, X.-L. Yang, X.-Y. Ge, W. Zhang, B. Li, J.-Z. Xie, X.-R. Shen, Y.-Z. Zhang, N. Wang, D.-S. Luo, X.-S. Zheng, M.-N. Wang, P. Daszak, L.-F. Wang, J. Cui, Z.-L. Shi, Discovery of a rich gene pool of bat SARS-related coronaviruses provides new insights into the origin of SARS coronavirus. PLOS Pathogens. 13, e1006698 (2017).
117	D. Hu, C. Zhu, L. Ai, T. He, Y. Wang, F. Ye, L. Yang, C. Ding, X. Zhu, R. Lv, J. Zhu, B. Hassan, Y. Feng, W. Tan, C. Wang, Genomic characterization and infectivity of a novel SARS-like coronavirus in Chinese bats. Emerg Microbes Infect. 7, 154 (2018).
118	D. Hu, C. Zhu, Y. Wang, L. Ai, L. Yang, F. Ye, C. Ding, J. Chen, B. He, J. Zhu, H. Qian, W. Xu, Y. Feng, W. Tan, C. Wang, Virome analysis for identification of novel mammalian viruses in bats from Southeast China. Sci Rep. 7, 10917 (2017).
119	N. Q. Huong, N. T. T. Nga, N. V. Long, B. D. Luu, A. Latinne, M. Pruvot, N. T. Phuong, L. T. V. Quang, V. V. Hung, N. T. Lan, N. T. Hoa, P. Q. Minh, N. T. Diep, N. Tung, V. D. Ky, S. I. Roberton, H. B. Thuy, N. V. Long, M. Gilbert, L. Wicker, J. A. K. Mazet, C. K. Johnson, T. Goldstein, A. Tremeau-Bravard, V. Ontiveros, D. O. Joly, C. Walzer, A. E. Fine, S. H. Olson, Coronavirus testing indicates…
120	J. Jeong, C. S. Smith, A. J. Peel, R. K. Plowright, D. H. Kerlin, J. Mcbroom, H. Mccallum, Persistent infections support maintenance of a coronavirus in a population of Australian bats (Myotis macropus). Epidemiology & Infection. 145, 2053–2061 (2017).
121	H. K. Kim, S.-W. Yoon, D.-J. Kim, B.-S. Koo, J. Y. Noh, J. H. Kim, Y. G. Choi, W. Na, K.-T. Chang, D. Song, D. G. Jeong, Detection of Severe Acute Respiratory Syndrome-Like, Middle East Respiratory Syndrome-Like Bat Coronaviruses and Group H Rotavirus in Faeces of Korean Bats. Transbound Emerg Dis. 63, 365–372 (2016).
122	S. K. P. Lau, A. C. P. Wong, L. Zhang, H. K. H. Luk, J. S. L. Kwok, S. S. Ahmed, J.-P. Cai, P. S. H. Zhao, J. L. L. Teng, S. K. W. Tsui, K.-Y. Yuen, P. C. Y. Woo, Novel Bat Alphacoronaviruses in Southern China Support Chinese Horseshoe Bats as an Important Reservoir for Potential Novel Coronaviruses. Viruses. 11, 423 (2019).
123	C.-M. Luo, N. Wang, X.-L. Yang, H.-Z. Liu, W. Zhang, B. Li, B. Hu, C. Peng, Q.-B. Geng, G.-J. Zhu, F. Li, Z.-L. Shi, Discovery of Novel Bat Coronaviruses in South China That Use the Same Receptor as Middle East Respiratory Syndrome Coronavirus. J Virol. 92, e00116-18 (2018).
124	E. Monchatre-Leroy, F. Boué, J.-M. Boucher, C. Renault, F. Moutou, M. Ar Gouilh, G. Umhang, Identification of Alpha and Beta Coronavirus in Wildlife Species in France: Bats, Rodents, Rabbits, and Hedgehogs. Viruses. 9, 364 (2017).
125	A. Moreno, D. Lelli, L. de Sabato, G. Zaccaria, A. Boni, E. Sozzi, A. Prosperi, A. Lavazza, E. Cella, M. R. Castrucci, M. Cicozzi, G. Vaccari, Detection and full genome characterization of two beta CoV viruses related to Middle East respiratory syndrome from bats in Italy. Virol J. 14, 239 (2017).
126	M. A. Müller, J. T. Paweska, P. A. Leman, C. Drosten, K. Grywna, A. Kemp, L. Braack, K. Sonnenberg, M. Niedrig, R. Swanepoel, Coronavirus Antibodies in African Bat Species. Emerg Infect Dis. 13, 1367–1370 (2007).
127	M. M. Shehata, D. K. W. Chu, M. R. Gomaa, M. AbiSaid, R. El Shesheny, A. Kandeil, O. Bagato, S. M. S. Chan, E. K. Barbour, H. S. Shaib, P. P. McKenzie, R. J. Webby, M. A. Ali, M. Peiris, G. Kayali, Surveillance for Coronaviruses in Bats, Lebanon and Egypt, 2013–2015. Emerg Infect Dis. 22, 148–150 (2016).
128	B.-G. Su, H. C. Chen, H.-C. Cheng, Y.-N. Chen, Detection of bat coronavirus and specific antibodies in chestnut bat (scotophilus kuhlii) population in central taiwan. Taiwan Vet J. 42, 19–26 (2016).
129	N. Wang, C. Luo, H. Liu, X. Yang, B. Hu, W. Zhang, B. Li, Y. Zhu, G. Zhu, X. Shen, C. Peng, Z. Shi, Characterization of a New Member of Alphacoronavirus with Unique Genomic Features in Rhinolophus Bats. Viruses. 11, 379 (2019).
130	P. C. Y. Woo, S. K. P. Lau, Y. Chen, E. Y. M. Wong, K.-H. Chan, H. Chen, L. Zhang, N. Xia, K.-Y. Yuen, Rapid detection of MERS coronavirus-like viruses in bats: potential for tracking MERS coronavirus transmission and animal origin. Emerg Microbes Infect. 7, 18 (2018).
131	D. K. W. Chu, J. S. M. Peiris, H. Chen, Y. Guan, L. L. M. Poon, Genomic characterizations of bat coronaviruses (1A, 1B and HKU8) and evidence for co-infections in Miniopterus bats. J Gen Virol. 89, 1282–1287 (2008).
132	L. Yang, Z. Wu, X. Ren, F. Yang, J. Zhang, G. He, J. Dong, L. Sun, Y. Zhu, S. Zhang, Q. Jin, MERS–Related Betacoronavirus in Vespertilio superans Bats, China. Emerg Infect Dis. 20, 1260–1262 (2014).
133	K. Y. Yuen, S. K. P. Lau, P. C. Y. Woo, Wild animal surveillance for coronavirus HKU1 and potential variants of other coronaviruses. Hong Kong Med J. 18 Suppl 2, 25–26 (2012).
134	P. Zhou, H. Fan, T. Lan, X.-L. Yang, W.-F. Shi, W. Zhang, Y. Zhu, Y.-W. Zhang, Q.-M. Xie, S. Mani, X.-S. Zheng, B. Li, J.-M. Li, H. Guo, G.-Q. Pei, X.-P. An, J.-W. Chen, L. Zhou, K.-J. Mai, Z.-X. Wu, D. Li, D. E. Anderson, L.-B. Zhang, S.-Y. Li, Z.-Q. Mi, T.-T. He, F. Cong, P.-J. Guo, R. Huang, Y. Luo, X.-L. Liu, J. Chen, Y. Huang, Q. Sun, X.-L.-L. Zhang, Y.-Y. Wang, S.-Z. Xing, Y.-S. Chen, Y. Su…
135	D. Montecino-Latorre, T. Goldstein, K. Gilardi, D. Wolking, E. Van Wormer, R. Kazwala, B. Ssebide, J. Nziza, Z. Sijali, M. Cranfield, J. A. K. Mazet, PREDICT Consortium, Reproduction of East-African bats may guide risk mitigation for coronavirus spillover. One Health Outlook. 2, 2 (2020).
136	J. Cappelle, N. Furey, T. Hoem, T. P. Ou, T. Lim, V. Hul, O. Heng, V. Chevalier, P. Dussart, V. Duong, Longitudinal monitoring in Cambodia suggests higher circulation of alpha and betacoronaviruses in juvenile and immature bats of three species. Sci Rep. 11, 24145 (2021).
137	T. Muzeniek, T. Perera, S. Siriwardana, D. Bas, F. Kaplan, M. Öruc, B. Becker-Ziaja, F. Schwarz, G. Premawansa, S. Premawansa, I. Perera, W. Yapa, A. Nitsche, C. Kohl, Detection of Alpha- and Betacoronaviruses in Miniopterus fuliginosus and Rousettus leschenaultii, two species of Sri Lankan Bats. Vaccines (Basel). 9, 650 (2021).
138	I. Hernández-Aguilar, C. Lorenzo, A. Santos-Moreno, E. J. Naranjo, D. Navarrete-Gutiérrez, Coronaviruses in Bats: A Review for the Americas. Viruses. 13, 1226 (2021).
139	C. Kumakamba, F. R. Niama, F. Muyembe, J.-V. Mombouli, P. M. Kingebeni, R. A. Nina, I. N. Lukusa, G. Bounga, F. N’Kawa, C. G. Nkoua, J. Atibu Losoma, P. Mulembakani, M. Makuwa, U. Tamufe, A. Gillis, M. LeBreton, S. H. Olson, K. Cameron, P. Reed, A. Ondzie, A. Tremeau-Bravard, B. R. Smith, J. Pante, B. S. Schneider, D. J. McIver, J. A. Ayukekbong, N. A. Hoff, A. W. Rimoin, A. Laudisoit, C. Monagin…
140	R. S. Alves, J. do Canto Olegário, M. N. Weber, M. S. da Silva, R. Canova, J. T. Sauthier, L. F. Baumbach, A. A. Witt, A. P. M. Varela, F. Q. Mayer, R. da Fontoura Budaszewski, C. W. Canal, Detection of coronavirus in vampire bats (Desmodus rotundus) in southern Brazil. Transbound Emerg Dis. 69, 2384–2389 (2022).
141	C.-S. Tan, V. Noni, J. S. Sathiya Seelan, A. Denel, F. A. Anwarali Khan, Ecological surveillance of bat coronaviruses in Sarawak, Malaysian Borneo. BMC Res Notes. 14, 461 (2021).
142	N. Wang, C.-M. Luo, X.-L. Yang, H.-Z. Liu, L.-B. Zhang, W. Zhang, B. Li, Y. Zhu, C. Peng, Z.-L. Shi, B. Hu, Genomic Characterization of Diverse Bat Coronavirus HKU10 in Hipposideros Bats. Viruses. 13, 1962 (2021).
143	S. Alkhovsky, S. Lenshin, A. Romashin, T. Vishnevskaya, O. Vyshemirsky, Y. Bulycheva, D. Lvov, A. Gitelman, SARS-like Coronaviruses in Horseshoe Bats (Rhinolophus spp.) in Russia, 2020. Viruses. 14, 113 (2022).
144	V. Chidoti, H. De Nys, V. Pinarello, G. Mashura, D. Missé, L. Guerrini, D. Pfukenyi, J. Cappelle, N. Chiweshe, A. Ayouba, G. Matope, M. Peeters, E. Gori, M. Bourgarel, F. Liégeois, Longitudinal Survey of Coronavirus Circulation and Diversity in Insectivorous Bat Colonies in Zimbabwe. Viruses. 14, 781 (2022).
145	J. K. Lane, Y. Negash, N. Randhawa, N. Kebede, H. Wells, G. Ayalew, S. J. Anthony, B. Smith, T. Goldstein, T. Kassa, J. A. K. Mazet, P. Consortium, W. A. Smith, Coronavirus and Paramyxovirus Shedding by Bats in a Cave and Buildings in Ethiopia. Ecohealth. 19, 216–232 (2022).
146	T. Muzeniek, T. Perera, S. Siriwardana, D. Bas, F. Kaplan, M. Öruc, B. Becker-Ziaja, I. Perera, J. Weerasena, S. Handunnetti, F. Schwarz, G. Premawansa, S. Premawansa, W. Yapa, A. Nitsche, C. Kohl, Full Genome of batCoV/MinFul/2018/SriLanka, a Novel Alpha-Coronavirus Detected in Miniopterus fuliginosus, Sri Lanka. Viruses. 14, 337 (2022).
147	N. F. Ntumvi, V. N. Ndze, A. Gillis, J. Le Doux Diffo, U. Tamoufe, J.-M. Takuo, M. M. M. Mouiche, J. Nwobegahay, M. LeBreton, A. W. Rimoin, B. S. Schneider, C. Monagin, D. J. McIver, S. Roy, J. A. Ayukekbong, K. E. Saylors, D. O. Joly, N. D. Wolfe, E. M. Rubin, C. E. Lange, Wildlife in Cameroon harbor diverse coronaviruses, including many closely related to human coronavirus 229E. Virus Evol. 8, …
148	R. Schaeffer, G. Temeeyasen, B. M. Hause, Alphacoronaviruses Are Common in Bats in the Upper Midwestern United States. Viruses. 14, 184 (2022).
149	L. Urushadze, G. Babuadze, M. Shi, L. E. Escobar, M. R. Mauldin, I. Natradeze, A. Machablishvili, T. Kutateladze, P. Imnadze, Y. Nakazawa, A. Velasco-Villa, A Cross Sectional Sampling Reveals Novel Coronaviruses in Bat Populations of Georgia. Viruses. 14, 72 (2021).
150	K. Zhao, W. Zhang, B. Li, S.-Z. Xie, F. Yi, R.-D. Jiang, Y. Luo, X.-Y. He, Y.-Z. Zhang, Z.-L. Shi, L.-B. Zhang, X.-L. Yang, Ecological study of cave nectar bats reveals low risk of direct transmission of bat viruses to humans. Zool Res. 43, 514–522 (2022).
151	L. M. Bueno, L. S. Rizotto, A. de O. Viana, L. M. N. Silva, M. V. D. S. de Moraes, J. C. Benassi, G. P. Scagion, E. G. Dorlass, B. L. T. Lopes, I. N. Cunha, R. Melinski, I. F. de Alvarenga, G. L. Leitão, R. C. Rodrigues, I. M. da S. Pereira, L. D. N. Dos Santos, F. Fisch, A. D. Rocha, D. Port, G. S. Pereira, A. Greatti, A. C. de S. Barnabé, J. Tsukamoto, E. Hingst-Zaher, S. M. de Azevedo, W. R. T…

## Sheet: tableS2
UniqueID	IDstudy	LatDD	LonDD	Continent	Country	Bat_family	Bat_genus	Species_ep	Feeding_gu	Collection_Year	Collection_Period_Start	Collection_Period_Stop	N_sampled	N_pos	Climate	Richness	HF10	HF50	Ag10	Ag50	Bu10	Bu50	En10	En50	In10	In50	Tr10	Tr50
1	2	0.704041	122.526	Asia	Indonesia	Pteropodidae	Pteropus	vampyrus	frugivore		2012	2013	8	0	Tropical Moist	75	0.887926	0.411463	0.812314	0.759243	0	0.0002023	0	0.0018627	0.0131346	0.0133951	0.118203	0.0299325
2	2	0.704041	122.526	Asia	Indonesia	Pteropodidae	Acerodon	celebensis	frugivore		2012	2013	7	0	Tropical Moist	75	0.887926	0.411463	0.812314	0.759243	0	0.0002023	0	0.0018627	0.0131346	0.0133951	0.118203	0.0299325
3	2	0.704041	122.526	Asia	Indonesia	Pteropodidae	Pteropus	sp.	frugivore		2012	2013	2	0	Tropical Moist	75	0.887926	0.411463	0.812314	0.759243	0	0.0002023	0	0.0018627	0.0131346	0.0133951	0.118203	0.0299325
4	2	0.704041	122.526	Asia	Indonesia	Pteropodidae	Dobsonia	moluccensis	frugivore		2012	2013	17	3	Tropical Moist	75	0.887926	0.411463	0.812314	0.759243	0	0.0002023	0	0.0018627	0.0131346	0.0133951	0.118203	0.0299325
5	2	0.704041	122.526	Asia	Indonesia	Pteropodidae	Acerodon	celebensis	frugivore		2012	2013	18	0	Tropical Moist	75	0.887926	0.411463	0.812314	0.759243	0	0.0002023	0	0.0018627	0.0131346	0.0133951	0.118203	0.0299325
6	2	-7.24597	112.738	Asia	Indonesia	Pteropodidae	Pteropus	vampyrus	frugivore		2012	2013	3	0	Tropical Moist	81	0.990428	0.851803	0.205403	0.45989	0.366706	0.197971	0.0106567	0.0239768	0.988792	0.81988	0.988792	0.704471
7	2	-7.80119	110.365	Asia	Indonesia	Pteropodidae	Pteropus	vampyrus	frugivore		2012	2013	19	0	Tropical Moist	83	1	0.994121	0.577925	0.643451	0.691124	0.297682	0.0006796	0.0116299	1	0.997398	0.962423	0.531159
8	4	9.93869	-84.0452	America	Costa Rica	Molossidae	Molossus	rufus	insectivore		2012	2014	5	0	Sub Tropical Moist	144	1	0.780958	0.490212	0.459517	0.242714	0.299566	0.0069118	0.0157892	1	0.971823	1	0.78395
9	4	9.93869	-84.0452	America	Costa Rica	Phyllostomidae	Glossophaga	commissarisi	nectarivore		2012	2014	7	0	Sub Tropical Moist	144	1	0.780958	0.490212	0.459517	0.242714	0.299566	0.0069118	0.0157892	1	0.971823	1	0.78395
10	4	9.93869	-84.0452	America	Costa Rica	Vespertilionidae	Eptesicus	fuscus	insectivore		2012	2014	3	0	Sub Tropical Moist	144	1	0.780958	0.490212	0.459517	0.242714	0.299566	0.0069118	0.0157892	1	0.971823	1	0.78395
11	4	9.93869	-84.0452	America	Costa Rica	Phyllostomidae	Artibeus	jamaicensis	frugivore		2012	2014	76	1	Sub Tropical Moist	144	1	0.780958	0.490212	0.459517	0.242714	0.299566	0.0069118	0.0157892	1	0.971823	1	0.78395
12	4	10.2922	-84.1226	America	Costa Rica	Phyllostomidae	Platyrrhinus	vittatus	frugivore		2012	2014	2	0	Sub Tropical Moist	151	0.431077	0.708675	0.397198	0.334289	0	0.0011355	0.0018825	0.0054895	0.0886332	0.122332	0.0067798	0.0405493
13	4	10.2922	-84.1226	America	Costa Rica	Phyllostomidae	Sturnira	mordax	frugivore		2012	2014	1	0	Sub Tropical Moist	151	0.431077	0.708675	0.397198	0.334289	0	0.0011355	0.0018825	0.0054895	0.0886332	0.122332	0.0067798	0.0405493
14	4	10.2922	-84.1226	America	Costa Rica	Phyllostomidae	Hylonycteris	underwoodi	nectarivore		2012	2014	2	0	Sub Tropical Moist	151	0.431077	0.708675	0.397198	0.334289	0	0.0011355	0.0018825	0.0054895	0.0886332	0.122332	0.0067798	0.0405493
15	4	9.54056	-84.4007	America	Costa Rica	Phyllostomidae	Glossophaga	soricina	nectarivore		2012	2014	21	1	Tropical Moist	122	0.812095	0.207458	0.418507	0.349573	0	0.0034669	0	0.0032919	0.38509	0.403984	0.213086	0.0784448
16	4	9.54056	-84.4007	America	Costa Rica	Phyllostomidae	Carollia	castanea	frugivore		2012	2014	16	1	Tropical Moist	122	0.812095	0.207458	0.418507	0.349573	0	0.0034669	0	0.0032919	0.38509	0.403984	0.213086	0.0784448
17	4	9.54056	-84.4007	America	Costa Rica	Phyllostomidae	Artibeus	phaeotis	frugivore		2012	2014	1	0	Tropical Moist	122	0.812095	0.207458	0.418507	0.349573	0	0.0034669	0	0.0032919	0.38509	0.403984	0.213086	0.0784448
18	4	10.6014	-85.5293	America	Costa Rica	Vespertilionidae	Rhogeessa	tumida	insectivore		2012	2014	3	0	Tropical Moist	104	0.714843	0.562972	0.571433	0.464327	0	0.0003175	0.0048261	0.0064335	0.21794	0.104763	0.322137	0.0557878
19	4	10.6014	-85.5293	America	Costa Rica	Mormoopidae	Pteronotus	parnellii	insectivore		2012	2014	14	0	Tropical Moist	104	0.714843	0.562972	0.571433	0.464327	0	0.0003175	0.0048261	0.0064335	0.21794	0.104763	0.322137	0.0557878
20	4	10.4437	-84.0741	America	Costa Rica	Vespertilionidae	Myotis	nigricans	insectivore		2012	2014	4	0	Tropical Moist	146	0.538938	0.708675	0.460497	0.438421	0	0.0005529	5.05e-05	0.0059315	0.0899244	0.0955967	0.119869	0.0664174
21	4	10.4171	-84.1237	America	Costa Rica	Vespertilionidae	Myotis	elegans	insectivore		2012	2014	1	0	Tropical Moist	149	0.411509	0.708675	0.493828	0.438421	0	0.0005529	0.0372623	0.0059315	0.151087	0.0955967	0.157422	0.0664174
22	4	10.4171	-84.1237	America	Costa Rica	Phyllostomidae	Tonatia	bakeri	omnivore		2012	2014	1	0	Tropical Moist	149	0.411509	0.708675	0.493828	0.438421	0	0.0005529	0.0372623	0.0059315	0.151087	0.0955967	0.157422	0.0664174
23	4	10.4171	-84.1237	America	Costa Rica	Phyllostomidae	Lophostoma	brasiliense	insectivore		2012	2014	2	0	Tropical Moist	149	0.411509	0.708675	0.493828	0.438421	0	0.0005529	0.0372623	0.0059315	0.151087	0.0955967	0.157422	0.0664174
24	4	10.4171	-84.1237	America	Costa Rica	Phyllostomidae	Lonchorhina	aurita	insectivore		2012	2014	1	0	Tropical Moist	149	0.411509	0.708675	0.493828	0.438421	0	0.0005529	0.0372623	0.0059315	0.151087	0.0955967	0.157422	0.0664174
25	4	10.4171	-84.1237	America	Costa Rica	Vespertilionidae	Eptesicus	furinalis	insectivore		2012	2014	3	0	Tropical Moist	149	0.411509	0.708675	0.493828	0.438421	0	0.0005529	0.0372623	0.0059315	0.151087	0.0955967	0.157422	0.0664174
26	4	10.4171	-84.1237	America	Costa Rica	Vespertilionidae	Eptesicus	brasiliensis	insectivore		2012	2014	10	0	Tropical Moist	149	0.411509	0.708675	0.493828	0.438421	0	0.0005529	0.0372623	0.0059315	0.151087	0.0955967	0.157422	0.0664174
27	4	10.4171	-84.1237	America	Costa Rica	Phyllostomidae	Carollia	perspicillata	frugivore		2012	2014	49	1	Tropical Moist	149	0.411509	0.708675	0.493828	0.438421	0	0.0005529	0.0372623	0.0059315	0.151087	0.0955967	0.157422	0.0664174
28	4	10.4031	-84.1334	America	Costa Rica	Vespertilionidae	Rhogeessa	io	insectivore		2012	2014	1	0	Tropical Moist	149	0.411509	0.708675	0.493828	0.438421	0	0.0005529	0.0165509	0.0059315	0.129245	0.0955967	0.122751	0.0664174
29	4	10.3539	-85.3294	America	Costa Rica	Mormoopidae	Pteronotus	gymnonotus	insectivore		2012	2014	2	0	Tropical Moist	110	0.554509	0.646259	0.400388	0.487122	0	1.64e-05	0	0.0013015	0.140621	0.135677	0.0002311	0.01906
30	4	10.3539	-85.3294	America	Costa Rica	Noctilionidae	Noctilio	albiventris	insectivore		2012	2014	5	0	Tropical Moist	110	0.554509	0.646259	0.400388	0.487122	0	1.64e-05	0	0.0013015	0.140621	0.135677	0.0002311	0.01906
31	4	10.3539	-85.3294	America	Costa Rica	Phyllostomidae	Trachops	cirrhosus	carnivore		2012	2014	3	0	Tropical Moist	110	0.554509	0.646259	0.400388	0.487122	0	1.64e-05	0	0.0013015	0.140621	0.135677	0.0002311	0.01906
32	4	10.3539	-85.3294	America	Costa Rica	Phyllostomidae	Lophostoma	silvicolum	insectivore		2012	2014	1	0	Tropical Moist	110	0.554509	0.646259	0.400388	0.487122	0	1.64e-05	0	0.0013015	0.140621	0.135677	0.0002311	0.01906
33	4	10.3539	-85.3294	America	Costa Rica	Phyllostomidae	Lampronycteris	brachyotis	insectivore		2012	2014	2	0	Tropical Moist	110	0.554509	0.646259	0.400388	0.487122	0	1.64e-05	0	0.0013015	0.140621	0.135677	0.0002311	0.01906
34	4	10.3539	-85.3294	America	Costa Rica	Phyllostomidae	Anoura	cultrata	nectarivore		2012	2014	1	0	Tropical Moist	110	0.554509	0.646259	0.400388	0.487122	0	1.64e-05	0	0.0013015	0.140621	0.135677	0.0002311	0.01906
35	4	10.3516	-85.4183	America	Costa Rica	Phyllostomidae	Micronycteris	microtis	insectivore		2012	2014	1	0	Tropical Moist	105	0.612185	0.646259	0.433663	0.51222	0	0.000571	0.0212768	0.0048222	0.102395	0.132757	0.0087291	0.0440978
36	4	10.195	-85.2993	America	Costa Rica	Phyllostomidae	Carollia	subrufa	frugivore		2012	2014	6	0	Tropical Moist	108	0.637397	0.646259	0.560497	0.505132	0	8.49e-05	0	8.12e-05	0.0824086	0.0773961	0.0599873	0.042897
37	4	9.97761	-84.838	America	Costa Rica	Emballonuridae	Saccopteryx	bilineata	insectivore		2012	2014	2	0	Tropical Moist	106	0.300441	0.518179	0.186552	0.328975	0	0.0079212	0	0.0122805	0.087738	0.239994	0.0770399	0.173885
38	4	9.97761	-84.838	America	Costa Rica	Molossidae	Eumops	glaucinus	insectivore		2012	2014	1	0	Tropical Moist	106	0.300441	0.518179	0.186552	0.328975	0	0.0079212	0	0.0122805	0.087738	0.239994	0.0770399	0.173885
39	4	10.1785	-84.1706	America	Costa Rica	Phyllostomidae	Sturnira	ludovici	frugivore		2012	2014	11	0	Warm Temperate Moist	134	0.890186	0.708675	0.416553	0.487359	0.0005132	0.0609581	0	0.0041635	0.439647	0.532403	0.131158	0.210271
40	5	-25.2667	45.7667	Africa	Madagscar	Pteropodidae	Pteropus	rufus	frugivore		2010	2011	48	5	Sub Tropical Dry	17	0.728767	0.671752	0.661918	0.604351	0	0	0	0	0.305978	0.238292	0.0039193	0.0021126
41	5	-25.2667	45.7667	Africa	Madagscar	Pteropodidae	Eidolon	dupreanum	frugivore		2010	2011	1	0	Sub Tropical Dry	17	0.728767	0.671752	0.661918	0.604351	0	0	0	0	0.305978	0.238292	0.0039193	0.0021126
42	5	-19.4381	48.2061	Africa	Madagscar	Pteropodidae	Rousettus	madagascariensis	frugivore		2010	2011	19	0	Sub Tropical Moist	62	0.186155	0.0546335	0.0002507	0.0295181	0	0	0	0	0.119951	0.048438	0.00753	0.0009303
43	5	-20.293	44.3492	Africa	Madagscar	Pteropodidae	Pteropus	rufus	frugivore		2010	2011	13	6	Tropical Dry	26	0.195387	0.180076	0.33759	0.265338	0	0	0	0	0.247874	0.123239	0.0127629	0.0106997
44	5	-20.293	44.3492	Africa	Madagscar	Pteropodidae	Eidolon	dupreanum	frugivore		2010	2011	2	0	Tropical Dry	26	0.195387	0.180076	0.33759	0.265338	0	0	0	0	0.247874	0.123239	0.0127629	0.0106997
45	5	-20.3777	44.6692	Africa	Madagscar	Pteropodidae	Pteropus	rufus	frugivore		2010	2011	9	2	Tropical Dry	34	0.157752	0.0742544	0.148093	0.15405	0	0	0	0	0.0027212	0.0070267	0.0102743	0.002965
46	5	-20.3777	44.6692	Africa	Madagscar	Pteropodidae	Eidolon	dupreanum	frugivore		2010	2011	8	1	Tropical Dry	34	0.157752	0.0742544	0.148093	0.15405	0	0	0	0	0.0027212	0.0070267	0.0102743	0.002965
47	5	-20.4113	44.8001	Africa	Madagscar	Pteropodidae	Pteropus	rufus	frugivore		2010	2011	3	0	Tropical Dry	34	0.184066	0.0742544	0.270097	0.200426	0	0	0	0	0.001982	0.0021431	0.0063871	0.0016778
48	5	-20.578	44.3602	Africa	Madagscar	Pteropodidae	Pteropus	rufus	frugivore		2010	2011	3	0	Tropical Dry	33	0.203038	0.180076	0.0475228	0.0644411	0	0	0	0	0.0553438	0.0186071	0.0012312	0.0005093
49	5	-23.3542	43.6697	Africa	Madagscar	Pteropodidae	Eidolon	dupreanum	frugivore		2010	2011	85	0	Tropical Dry	31	0.301187	0.326625	0.449028	0.285627	0	0.0058499	0	0	0.497635	0.271089	0.412566	0.0384
50	5	-15.5297	46.9028	Africa	Madagscar	Pteropodidae	Rousettus	madagascariensis	frugivore		2010	2011	122	0	Tropical Moist	28	0.0967245	0.341296	0.232829	0.146705	0	0	0	0	0.0010633	0.0008365	0.0004019	9.35e-05
51	6	22.4367	114.092	Asia	China	Vespertilionidae	Nyctalus	noctula	insectivore		2004	2005	2	0	Sub Tropical Moist	69	0.90896	0.655781	0.417063	0.308565	0	0.0161266	0.0033411	0.018087	1	0.635569	0.835063	0.489419
52	6	22.4367	114.092	Asia	China	Vespertilionidae	Myotis	pilosus	insectivore		2004	2005	2	0	Sub Tropical Moist	69	0.90896	0.655781	0.417063	0.308565	0	0.0161266	0.0033411	0.018087	1	0.635569	0.835063	0.489419
53	6	22.4367	114.092	Asia	China	Vespertilionidae	Myotis	chinensis	insectivore		2004	2005	3	0	Sub Tropical Moist	69	0.90896	0.655781	0.417063	0.308565	0	0.0161266	0.0033411	0.018087	1	0.635569	0.835063	0.489419
54	6	22.4367	114.092	Asia	China	Rhinolophidae	Rhinolophus	sinicus	insectivore		2004	2005	59	28	Sub Tropical Moist	69	0.90896	0.655781	0.417063	0.308565	0	0.0161266	0.0033411	0.018087	1	0.635569	0.835063	0.489419
55	6	22.4367	114.092	Asia	China	Rhinolophidae	Rhinolophus	affinis	insectivore		2004	2005	2	0	Sub Tropical Moist	69	0.90896	0.655781	0.417063	0.308565	0	0.0161266	0.0033411	0.018087	1	0.635569	0.835063	0.489419
56	6	22.4367	114.092	Asia	China	Miniopteridae	Miniopterus	pusillus	insectivore		2004	2005	24	0	Sub Tropical Moist	69	0.90896	0.655781	0.417063	0.308565	0	0.0161266	0.0033411	0.018087	1	0.635569	0.835063	0.489419
57	6	22.4367	114.092	Asia	China	Miniopteridae	Miniopterus	magnater	insectivore		2004	2005	23	0	Sub Tropical Moist	69	0.90896	0.655781	0.417063	0.308565	0	0.0161266	0.0033411	0.018087	1	0.635569	0.835063	0.489419
58	6	22.4367	114.092	Asia	China	Hipposideridae	Hipposideros	armiger	insectivore		2004	2005	12	0	Sub Tropical Moist	69	0.90896	0.655781	0.417063	0.308565	0	0.0161266	0.0033411	0.018087	1	0.635569	0.835063	0.489419
59	7	22.4367	114.092	Asia	China	Vespertilionidae	Pipistrellus	abramus	insectivore		2003	2004	3	0	Sub Tropical Moist	69	0.90896	0.655781	0.417063	0.308565	0	0.0161266	0.0033411	0.018087	1	0.635569	0.835063	0.489419
60	7	22.4367	114.092	Asia	China	Vespertilionidae	Myotis	pilosus	insectivore		2003	2004	5	0	Sub Tropical Moist	69	0.90896	0.655781	0.417063	0.308565	0	0.0161266	0.0033411	0.018087	1	0.635569	0.835063	0.489419
61	7	22.4367	114.092	Asia	China	Vespertilionidae	Myotis	myotis	insectivore		2003	2004	3	0	Sub Tropical Moist	69	0.90896	0.655781	0.417063	0.308565	0	0.0161266	0.0033411	0.018087	1	0.635569	0.835063	0.489419
62	7	22.4367	114.092	Asia	China	Rhinolophidae	Rhinolophus	rouxi	insectivore		2003	2004	6	0	Sub Tropical Moist	69	0.90896	0.655781	0.417063	0.308565	0	0.0161266	0.0033411	0.018087	1	0.635569	0.835063	0.489419
63	7	22.4367	114.092	Asia	China	Rhinolophidae	Rhinolophus	pusillus	insectivore		2003	2004	1	0	Sub Tropical Moist	69	0.90896	0.655781	0.417063	0.308565	0	0.0161266	0.0033411	0.018087	1	0.635569	0.835063	0.489419
64	7	22.4367	114.092	Asia	China	Rhinolophidae	Rhinolophus	affinis	insectivore		2003	2004	2	0	Sub Tropical Moist	69	0.90896	0.655781	0.417063	0.308565	0	0.0161266	0.0033411	0.018087	1	0.635569	0.835063	0.489419
65	7	22.4367	114.092	Asia	China	Pteropodidae	Cynopterus	sphinx	frugivore		2003	2004	15	0	Sub Tropical Moist	69	0.90896	0.655781	0.417063	0.308565	0	0.0161266	0.0033411	0.018087	1	0.635569	0.835063	0.489419
66	7	22.4367	114.092	Asia	China	Miniopteridae	Miniopterus	schreibersii	insectivore		2003	2004	4	1	Sub Tropical Moist	69	0.90896	0.655781	0.417063	0.308565	0	0.0161266	0.0033411	0.018087	1	0.635569	0.835063	0.489419
67	7	22.4367	114.092	Asia	China	Miniopteridae	Miniopterus	pusillus	insectivore		2003	2004	19	12	Sub Tropical Moist	69	0.90896	0.655781	0.417063	0.308565	0	0.0161266	0.0033411	0.018087	1	0.635569	0.835063	0.489419
68	7	22.4367	114.092	Asia	China	Miniopteridae	Miniopterus	magnater	insectivore		2003	2004	16	2	Sub Tropical Moist	69	0.90896	0.655781	0.417063	0.308565	0	0.0161266	0.0033411	0.018087	1	0.635569	0.835063	0.489419
69	7	22.4367	114.092	Asia	China	Hipposideridae	Hipposideros	pomona	insectivore		2003	2004	3	0	Sub Tropical Moist	69	0.90896	0.655781	0.417063	0.308565	0	0.0161266	0.0033411	0.018087	1	0.635569	0.835063	0.489419
70	7	22.4367	114.092	Asia	China	Hipposideridae	Hipposideros	armiger	insectivore		2003	2004	4	0	Sub Tropical Moist	69	0.90896	0.655781	0.417063	0.308565	0	0.0161266	0.0033411	0.018087	1	0.635569	0.835063	0.489419
71	8	13.6664	102.074	Asia	Thailand	Rhinolophidae	Rhinolophus	shameli	insectivore	2012	2012	2012	20	2	Tropical Moist	97	0.999918	0.922309	1	0.996445	0	0.0009472	0	0.0001589	0.191139	0.178466	0.196715	0.0359342
72	8	13.6664	102.074	Asia	Thailand	Miniopteridae	Miniopterus	pusillus	insectivore	2012	2012	2012	1	1	Tropical Moist	97	0.999918	0.922309	1	0.996445	0	0.0009472	0	0.0001589	0.191139	0.178466	0.196715	0.0359342
73	8	13.6664	102.074	Asia	Thailand	Miniopteridae	Miniopterus	magnater	insectivore	2012	2012	2012	30	6	Tropical Moist	97	0.999918	0.922309	1	0.996445	0	0.0009472	0	0.0001589	0.191139	0.178466	0.196715	0.0359342
74	8	13.6664	102.074	Asia	Thailand	Hipposideridae	Hipposideros	cineraceus	insectivore	2012	2012	2012	3	0	Tropical Moist	97	0.999918	0.922309	1	0.996445	0	0.0009472	0	0.0001589	0.191139	0.178466	0.196715	0.0359342
75	8	13.6664	102.074	Asia	Thailand	Hipposideridae	Hipposideros	lekaguli	insectivore		2008	2013	159	10	Tropical Moist	97	0.999918	0.922309	1	0.996445	0	0.0009472	0	0.0001589	0.191139	0.178466	0.196715	0.0359342
76	8	13.6664	102.074	Asia	Thailand	Miniopteridae	Miniopterus	schreibersii	insectivore	2008	2008	2008	53	12	Tropical Moist	97	0.999918	0.922309	1	0.996445	0	0.0009472	0	0.0001589	0.191139	0.178466	0.196715	0.0359342
77	8	13.436	101.647	Asia	Thailand	Hipposideridae	Hipposideros	larvatus	insectivore	2013	2013	2013	29	1	Tropical Moist	101	0.998847	0.859478	0.91533	0.913026	0	0	0	0	0.384978	0.302044	0.0663789	0.0098474
78	8	13.436	101.647	Asia	Thailand	Megadermatidae	Lyroderma	lyra	carnivore	2012	2012	2012	2	1	Tropical Moist	101	0.998847	0.859478	0.91533	0.913026	0	0	0	0	0.384978	0.302044	0.0663789	0.0098474
79	8	13.436	101.647	Asia	Thailand	Emballonuridae	Taphozous	longimanus	insectivore		2008	2012	12	0	Tropical Moist	101	0.998847	0.859478	0.91533	0.913026	0	0	0	0	0.384978	0.302044	0.0663789	0.0098474
80	8	13.1857	101.121	Asia	Thailand	Vespertilionidae	Scotophilus	kuhlii	insectivore	2012	2012	2012	3	2	Tropical Moist	86	1	0.956086	0.981871	0.945985	0.0202912	0.0296668	0.0039537	0.0095165	0.574335	0.894359	0.152156	0.305906
81	8	13.1857	101.121	Asia	Thailand	Vespertilionidae	Scotophilus	heathii	insectivore	2012	2012	2012	8	3	Tropical Moist	86	1	0.956086	0.981871	0.945985	0.0202912	0.0296668	0.0039537	0.0095165	0.574335	0.894359	0.152156	0.305906
82	8	13.1857	101.121	Asia	Thailand	Pteropodidae	Cynopterus	sphinx	frugivore	2012	2012	2012	14	4	Tropical Moist	86	1	0.956086	0.981871	0.945985	0.0202912	0.0296668	0.0039537	0.0095165	0.574335	0.894359	0.152156	0.305906
83	8	12.9693	102.284	Asia	Thailand	Pteropodidae	Rousettus	amplexicaudatus	frugivore	2011	2011	2011	3	0	Tropical Moist	111	0.342761	0.555694	0.320162	0.33148	0	0.0007564	0	0	0.0303236	0.0322966	0.0778784	0.0448751
84	8	12.6026	102.094	Asia	Thailand	Pteropodidae	Cynopterus	brachyotis	frugivore	2011	2011	2011	9	1	Tropical Moist	100	0.632723	0.348682	0.701269	0.251794	0	0.0009912	0	0.0003882	0.360688	0.141901	0.766016	0.159554
85	9	24.5319	121.831	Asia	Taiwan	Vespertilionidae	Myotis	rufoniger	insectivore	2012	2012	2012	2	0	Sub Tropical Moist	52	0.248399	0.213726	0.0406991	0.0540324	0	0.0009636	0.0350191	0.0138496	0.23889	0.177443	0.12691	0.136233
86	9	23.8475	120.387	Asia	Taiwan	Vespertilionidae	Pipistrellus	abramus	insectivore	2013	2013	2013	1	0	Sub Tropical Moist	47	1	0.867292	0.799982	0.660106	0.0532273	0.0623049	0.0169593	0.0092779	1	0.852856	0.411944	0.466341
87	9	24.4264	121.013	Asia	Taiwan	Vespertilionidae	Murina	gracilis	insectivore	2014	2014	2014	2	0	Warm Temperate Moist	61	0.419823	0.273651	0.0037598	0.0090763	0	0	0	0.0010362	0.434826	0.404024	8.2e-06	0.0206295
88	9	24.4264	121.013	Asia	Taiwan	Hipposideridae	Coelops	frithii	insectivore	2014	2014	2014	1	0	Warm Temperate Moist	61	0.419823	0.273651	0.0037598	0.0090763	0	0	0	0.0010362	0.434826	0.404024	8.2e-06	0.0206295
89	9	24.4264	121.013	Asia	Taiwan	Vespertilionidae	Plecotus	taivanus	insectivore	2014	2014	2014	7	1	Warm Temperate Moist	61	0.419823	0.273651	0.0037598	0.0090763	0	0	0	0.0010362	0.434826	0.404024	8.2e-06	0.0206295
90	9	24.4264	121.013	Asia	Taiwan	Vespertilionidae	Barbastella	darjelingesis	insectivore	2014	2014	2014	2	0	Warm Temperate Moist	61	0.419823	0.273651	0.0037598	0.0090763	0	0	0	0.0010362	0.434826	0.404024	8.2e-06	0.0206295
91	9	24.4264	121.013	Asia	Taiwan	Vespertilionidae	Pipistrellus	montanus	insectivore	2014	2014	2014	3	0	Warm Temperate Moist	61	0.419823	0.273651	0.0037598	0.0090763	0	0	0	0.0010362	0.434826	0.404024	8.2e-06	0.0206295
92	9	24.4264	121.013	Asia	Taiwan	Vespertilionidae	Myotis	fimbriatus	insectivore	2014	2014	2014	3	0	Warm Temperate Moist	61	0.419823	0.273651	0.0037598	0.0090763	0	0	0	0.0010362	0.434826	0.404024	8.2e-06	0.0206295
93	9	24.4264	121.013	Asia	Taiwan	Vespertilionidae	Myotis	laniger	insectivore	2014	2014	2014	2	0	Warm Temperate Moist	61	0.419823	0.273651	0.0037598	0.0090763	0	0	0	0.0010362	0.434826	0.404024	8.2e-06	0.0206295
94	9	24.4264	121.013	Asia	Taiwan	Vespertilionidae	Harpiola	isodon	insectivore	2014	2014	2014	1	0	Warm Temperate Moist	61	0.419823	0.273651	0.0037598	0.0090763	0	0	0	0.0010362	0.434826	0.404024	8.2e-06	0.0206295
95	10	53.626	12.261	Europe	Germany	Vespertilionidae	Pipistrellus	pygmaeus	insectivore		2011	2014	12	2	Cool Temperate Moist	47	0.975056	0.974715	0.393022	0.646627	0.0156247	0.0247783	0	0.0044078	0.185946	0.231257	0.0191386	0.0371357
96	10	53.626	12.261	Europe	Germany	Vespertilionidae	Pipistrellus	pipistrellus	insectivore		2011	2014	7	0	Cool Temperate Moist	47	0.975056	0.974715	0.393022	0.646627	0.0156247	0.0247783	0	0.0044078	0.185946	0.231257	0.0191386	0.0371357
97	10	53.626	12.261	Europe	Germany	Vespertilionidae	Pipistrellus	nathusii	insectivore		2011	2014	22	2	Cool Temperate Moist	47	0.975056	0.974715	0.393022	0.646627	0.0156247	0.0247783	0	0.0044078	0.185946	0.231257	0.0191386	0.0371357
98	10	53.626	12.261	Europe	Germany	Vespertilionidae	Myotis	nattereri	insectivore		2011	2014	22	0	Cool Temperate Moist	47	0.975056	0.974715	0.393022	0.646627	0.0156247	0.0247783	0	0.0044078	0.185946	0.231257	0.0191386	0.0371357
99	10	53.626	12.261	Europe	Germany	Vespertilionidae	Myotis	daubentonii	insectivore		2011	2014	13	0	Cool Temperate Moist	47	0.975056	0.974715	0.393022	0.646627	0.0156247	0.0247783	0	0.0044078	0.185946	0.231257	0.0191386	0.0371357
100	10	51.9428	7.50989	Europe	Germany	Vespertilionidae	Myotis	nattereri	insectivore		2011	2014	74	6	Cool Temperate Moist	46	1	1	1	0.951965	0.0160916	0.0500385	0.0432431	0.0164729	1	0.997864	0.17692	0.298469
101	10	51.9428	7.50989	Europe	Germany	Vespertilionidae	Myotis	daubentonii	insectivore		2011	2014	34	0	Cool Temperate Moist	46	1	1	1	0.951965	0.0160916	0.0500385	0.0432431	0.0164729	1	0.997864	0.17692	0.298469
102	10	49.718	9.83101	Europe	Germany	Vespertilionidae	Plecotus	auritus	insectivore		2011	2014	118	0	Cool Temperate Moist	55	1	1	0.981783	0.860466	0.0742874	0.0310466	0.0047794	0.011769	0.561658	0.693708	0.136855	0.259992
103	10	49.718	9.83101	Europe	Germany	Vespertilionidae	Myotis	nattereri	insectivore		2011	2014	152	0	Cool Temperate Moist	55	1	1	0.981783	0.860466	0.0742874	0.0310466	0.0047794	0.011769	0.561658	0.693708	0.136855	0.259992
104	10	49.718	9.83101	Europe	Germany	Vespertilionidae	Myotis	bechsteinii	insectivore		2011	2014	321	1	Cool Temperate Moist	55	1	1	0.981783	0.860466	0.0742874	0.0310466	0.0047794	0.011769	0.561658	0.693708	0.136855	0.259992
105	11	23.4373	101.741	Asia	China	Rhinolophidae	Rhinolophus	sinicus	insectivore		2012	2013	19	14	Warm Temperate Moist	124	0.720514	0.686048	0.73016	0.717357	0	0	0.0011964	0.081502	0.0660693	0.0669225	0.0009484	0.0298766
106	11	23.4373	101.741	Asia	China	Rhinolophidae	Rhinolophus	affinis	insectivore		2012	2013	17	7	Warm Temperate Moist	124	0.720514	0.686048	0.73016	0.717357	0	0	0.0011964	0.081502	0.0660693	0.0669225	0.0009484	0.0298766
107	11	23.4373	101.741	Asia	China	Miniopteridae	Miniopterus	schreibersii	insectivore		2012	2013	57	50	Warm Temperate Moist	124	0.720514	0.686048	0.73016	0.717357	0	0	0.0011964	0.081502	0.0660693	0.0669225	0.0009484	0.0298766
108	11	23.4373	101.741	Asia	China	Miniopteridae	Miniopterus	fuscus	insectivore		2012	2013	5	3	Warm Temperate Moist	124	0.720514	0.686048	0.73016	0.717357	0	0	0.0011964	0.081502	0.0660693	0.0669225	0.0009484	0.0298766
109	11	23.4373	101.741	Asia	China	Hipposideridae	Hipposideros	pomona	insectivore		2012	2013	1	0	Warm Temperate Moist	124	0.720514	0.686048	0.73016	0.717357	0	0	0.0011964	0.081502	0.0660693	0.0669225	0.0009484	0.0298766
110	11	23.4373	101.741	Asia	China	Rhinolophidae	Rhinolophus	sinicus	insectivore		2012	2013	11	0	Warm Temperate Moist	124	0.720514	0.686048	0.73016	0.717357	0	0	0.0011964	0.081502	0.0660693	0.0669225	0.0009484	0.0298766
111	11	23.4373	101.741	Asia	China	Rhinolophidae	Rhinolophus	affinis	insectivore		2012	2013	31	2	Warm Temperate Moist	124	0.720514	0.686048	0.73016	0.717357	0	0	0.0011964	0.081502	0.0660693	0.0669225	0.0009484	0.0298766
112	11	23.4373	101.741	Asia	China	Hipposideridae	Hipposideros	pomona	insectivore		2012	2013	2	1	Warm Temperate Moist	124	0.720514	0.686048	0.73016	0.717357	0	0	0.0011964	0.081502	0.0660693	0.0669225	0.0009484	0.0298766
113	11	23.4373	101.741	Asia	China	Rhinolophidae	Rhinolophus	sinicus	insectivore		2012	2013	11	4	Warm Temperate Moist	124	0.720514	0.686048	0.73016	0.717357	0	0	0.0011964	0.081502	0.0660693	0.0669225	0.0009484	0.0298766
114	11	23.4373	101.741	Asia	China	Rhinolophidae	Rhinolophus	affinis	insectivore		2012	2013	15	4	Warm Temperate Moist	124	0.720514	0.686048	0.73016	0.717357	0	0	0.0011964	0.081502	0.0660693	0.0669225	0.0009484	0.0298766
115	11	23.4373	101.741	Asia	China	Miniopteridae	Miniopterus	schreibersii	insectivore		2012	2013	29	13	Warm Temperate Moist	124	0.720514	0.686048	0.73016	0.717357	0	0	0.0011964	0.081502	0.0660693	0.0669225	0.0009484	0.0298766
116	11	23.4373	101.741	Asia	China	Miniopteridae	Miniopterus	fuliginosus	insectivore		2012	2013	23	13	Warm Temperate Moist	124	0.720514	0.686048	0.73016	0.717357	0	0	0.0011964	0.081502	0.0660693	0.0669225	0.0009484	0.0298766
117	11	23.4373	101.741	Asia	China	Hipposideridae	Hipposideros	pomona	insectivore		2012	2013	3	3	Warm Temperate Moist	124	0.720514	0.686048	0.73016	0.717357	0	0	0.0011964	0.081502	0.0660693	0.0669225	0.0009484	0.0298766
118	11	23.4373	101.741	Asia	China	Rhinolophidae	Rhinolophus	sinicus	insectivore		2012	2013	4	1	Warm Temperate Moist	124	0.720514	0.686048	0.73016	0.717357	0	0	0.0011964	0.081502	0.0660693	0.0669225	0.0009484	0.0298766
119	11	23.4373	101.741	Asia	China	Rhinolophidae	Rhinolophus	affinis	insectivore		2012	2013	43	21	Warm Temperate Moist	124	0.720514	0.686048	0.73016	0.717357	0	0	0.0011964	0.081502	0.0660693	0.0669225	0.0009484	0.0298766
120	11	23.4373	101.741	Asia	China	Miniopteridae	Miniopterus	fuliginosus	insectivore		2012	2013	3	2	Warm Temperate Moist	124	0.720514	0.686048	0.73016	0.717357	0	0	0.0011964	0.081502	0.0660693	0.0669225	0.0009484	0.0298766
121	11	23.4373	101.741	Asia	China	Hipposideridae	Hipposideros	pomona	insectivore		2012	2013	2	0	Warm Temperate Moist	124	0.720514	0.686048	0.73016	0.717357	0	0	0.0011964	0.081502	0.0660693	0.0669225	0.0009484	0.0298766
122	12	-25.4558	-53.8176	America	Brazil	Phyllostomidae	Sturnira	lilium	frugivore		2010	2014	22	2	Sub Tropical Moist	105	0.177255	0.562155	0.0015021	0.0793756	0	0	0	0.0001858	0.0332525	0.034724	0	0.0002871
123	12	-25.4558	-53.8176	America	Brazil	Phyllostomidae	Carollia	perspicillata	frugivore		2010	2014	12	0	Sub Tropical Moist	105	0.177255	0.562155	0.0015021	0.0793756	0	0	0	0.0001858	0.0332525	0.034724	0	0.0002871
124	12	-25.4558	-53.8176	America	Brazil	Phyllostomidae	Artibeus	planirostris	frugivore		2010	2014	2	0	Sub Tropical Moist	105	0.177255	0.562155	0.0015021	0.0793756	0	0	0	0.0001858	0.0332525	0.034724	0	0.0002871
125	12	-25.4558	-53.8176	America	Brazil	Phyllostomidae	Artibeus	lituratus	frugivore		2010	2014	60	2	Sub Tropical Moist	105	0.177255	0.562155	0.0015021	0.0793756	0	0	0	0.0001858	0.0332525	0.034724	0	0.0002871
126	12	-25.4558	-53.8176	America	Brazil	Phyllostomidae	Artibeus	fimbriatus	frugivore		2010	2014	3	0	Sub Tropical Moist	105	0.177255	0.562155	0.0015021	0.0793756	0	0	0	0.0001858	0.0332525	0.034724	0	0.0002871
127	12	-25.4558	-53.8176	America	Brazil	Phyllostomidae	Carollia	perspicillata	frugivore		2010	2014	32	3	Sub Tropical Moist	105	0.177255	0.562155	0.0015021	0.0793756	0	0	0	0.0001858	0.0332525	0.034724	0	0.0002871
128	12	-25.4558	-53.8176	America	Brazil	Phyllostomidae	Vampyressa	pusilla	frugivore		2010	2014	1	1	Sub Tropical Moist	105	0.177255	0.562155	0.0015021	0.0793756	0	0	0	0.0001858	0.0332525	0.034724	0	0.0002871
129	12	-25.4558	-53.8176	America	Brazil	Phyllostomidae	Sturnira	lilium	frugivore		2010	2014	6	1	Sub Tropical Moist	105	0.177255	0.562155	0.0015021	0.0793756	0	0	0	0.0001858	0.0332525	0.034724	0	0.0002871
130	12	-25.4558	-53.8176	America	Brazil	Phyllostomidae	Artibeus	planirostris	frugivore		2010	2014	1	0	Sub Tropical Moist	105	0.177255	0.562155	0.0015021	0.0793756	0	0	0	0.0001858	0.0332525	0.034724	0	0.0002871
131	12	-25.4558	-53.8176	America	Brazil	Phyllostomidae	Artibeus	lituratus	frugivore		2010	2014	60	1	Sub Tropical Moist	105	0.177255	0.562155	0.0015021	0.0793756	0	0	0	0.0001858	0.0332525	0.034724	0	0.0002871
132	12	-23.6846	-46.7577	America	Brazil	Vespertilionidae	Myotis	riparius	insectivore		2010	2014	1	1	Warm Temperate Moist	147	1	0.974205	0.0019238	0.0036027	0.984972	0.699994	0.0057365	0.0164389	1	0.984134	0.977272	0.785851
133	12	-23.6846	-46.7577	America	Brazil	Vespertilionidae	Myotis	nigricans	insectivore		2010	2014	8	1	Warm Temperate Moist	147	1	0.974205	0.0019238	0.0036027	0.984972	0.699994	0.0057365	0.0164389	1	0.984134	0.977272	0.785851
134	12	-23.6846	-46.7577	America	Brazil	Vespertilionidae	Lasiurus	cinereus	insectivore		2010	2014	1	0	Warm Temperate Moist	147	1	0.974205	0.0019238	0.0036027	0.984972	0.699994	0.0057365	0.0164389	1	0.984134	0.977272	0.785851
135	12	-23.6846	-46.7577	America	Brazil	Vespertilionidae	Eptesicus	furinalis	insectivore		2010	2014	5	0	Warm Temperate Moist	147	1	0.974205	0.0019238	0.0036027	0.984972	0.699994	0.0057365	0.0164389	1	0.984134	0.977272	0.785851
136	12	-23.6846	-46.7577	America	Brazil	Phyllostomidae	Platyrrhinus	lineatus	frugivore		2010	2014	3	0	Warm Temperate Moist	147	1	0.974205	0.0019238	0.0036027	0.984972	0.699994	0.0057365	0.0164389	1	0.984134	0.977272	0.785851
137	12	-23.6846	-46.7577	America	Brazil	Phyllostomidae	Glossophaga	soricina	nectarivore		2010	2014	3	1	Warm Temperate Moist	147	1	0.974205	0.0019238	0.0036027	0.984972	0.699994	0.0057365	0.0164389	1	0.984134	0.977272	0.785851
138	12	-23.6846	-46.7577	America	Brazil	Phyllostomidae	Artibeus	planirostris	frugivore		2010	2014	1	0	Warm Temperate Moist	147	1	0.974205	0.0019238	0.0036027	0.984972	0.699994	0.0057365	0.0164389	1	0.984134	0.977272	0.785851
139	12	-23.6846	-46.7577	America	Brazil	Phyllostomidae	Artibeus	obscurus	frugivore		2010	2014	1	0	Warm Temperate Moist	147	1	0.974205	0.0019238	0.0036027	0.984972	0.699994	0.0057365	0.0164389	1	0.984134	0.977272	0.785851
140	12	-23.6846	-46.7577	America	Brazil	Phyllostomidae	Artibeus	lituratus	frugivore		2010	2014	6	0	Warm Temperate Moist	147	1	0.974205	0.0019238	0.0036027	0.984972	0.699994	0.0057365	0.0164389	1	0.984134	0.977272	0.785851
141	12	-23.6846	-46.7577	America	Brazil	Molossidae	Molossus	rufus	insectivore		2010	2014	56	2	Warm Temperate Moist	147	1	0.974205	0.0019238	0.0036027	0.984972	0.699994	0.0057365	0.0164389	1	0.984134	0.977272	0.785851
142	12	-23.6846	-46.7577	America	Brazil	Molossidae	Molossus	molossus	insectivore		2010	2014	80	0	Warm Temperate Moist	147	1	0.974205	0.0019238	0.0036027	0.984972	0.699994	0.0057365	0.0164389	1	0.984134	0.977272	0.785851
143	12	-23.6846	-46.7577	America	Brazil	Molossidae	Eumops	glaucinus	insectivore		2010	2014	27	1	Warm Temperate Moist	147	1	0.974205	0.0019238	0.0036027	0.984972	0.699994	0.0057365	0.0164389	1	0.984134	0.977272	0.785851
144	12	-23.6846	-46.7577	America	Brazil	Phyllostomidae	Desmodus	rotundus	sanguivore		2010	2014	10	0	Warm Temperate Moist	147	1	0.974205	0.0019238	0.0036027	0.984972	0.699994	0.0057365	0.0164389	1	0.984134	0.977272	0.785851
145	13	20.162	103.148	Asia	Laos	Hipposideridae	Aselliscus	sp.	insectivore		2010	2013	7	0	Sub Tropical Moist	145	0.0218528	0.0324146	0.005903	0.0079078	0	0	0	0	0.003743	0.0040655	0	0
146	13	17.6678	105.289	Asia	Laos	Vespertilionidae	Ia	io	insectivore		2010	2013	32	0	Sub Tropical Moist	149	0.379261	0.101348	0.189554	0.226002	0	0	0	0.0010313	0.0058915	0.0058171	0	0.0085898
147	13	18.0913	104.179	Asia	Laos	Vespertilionidae	Myotis	pilosus	insectivore		2010	2013	5	0	Tropical Moist	114	0.815909	0.600156	0.711537	0.634934	0	0.0043381	0	0.0017683	0.0412397	0.0410327	0	0.018081
148	13	18.0913	104.179	Asia	Laos	Vespertilionidae	Harpiocephalus	sp.	insectivore		2010	2013	1	0	Tropical Moist	114	0.815909	0.600156	0.711537	0.634934	0	0.0043381	0	0.0017683	0.0412397	0.0410327	0	0.018081
149	13	13.7185	105.627	Asia	Cambodia	Rhinolophidae	Rhinolophus	sp.	insectivore		2010	2013	52	1	Tropical Moist	94	0.301808	0.220198	0.218424	0.22934	0	0	0	0	0.0058615	0.0066834	0	0
150	13	13.7185	105.627	Asia	Cambodia	Pteropodidae	Rousettus	sp.	frugivore		2010	2013	11	1	Tropical Moist	94	0.301808	0.220198	0.218424	0.22934	0	0	0	0	0.0058615	0.0066834	0	0
151	13	13.5155	105.91	Asia	Cambodia	Vespertilionidae	Tylonycteris	sp.	insectivore		2010	2013	1	0	Tropical Moist	93	0.612217	0.363916	0.29362	0.38868	0	0	0	0	0.0513725	0.0599516	0.0103441	0.0141699
152	13	13.2775	103.838	Asia	Cambodia	Pteropodidae	Pteropus	sp.	frugivore		2010	2013	10	0	Tropical Moist	83	0.345805	0.590878	0.660347	0.210965	0	0	0	0	0.37322	0.0570184	0	0.0022103
153	13	12.4384	104.508	Asia	Cambodia	Vespertilionidae	Myotis	horsfieldii	insectivore		2010	2013	50	2	Tropical Moist	81	0.877653	0.69609	0.595346	0.664451	0	0	0	0	0.0259792	0.0280376	0	0
154	13	12.1009	106.96	Asia	Cambodia	Vespertilionidae	Pipistrellus	coromandra	insectivore		2010	2013	29	2	Tropical Moist	101	0.298783	0.460782	0.274809	0.0913035	0	0	0	0	0.023509	0.0228193	0	0.0008604
155	15	-19.259	146.817	Oceania	Australia	Vespertilionidae	Vespadelus	troughtoni	insectivore		2006	2009	31	0	Sub Tropical Moist	59	0.39628	0.0947509	0.321527	0.24922	2.19e-05	0.0018092	5.61e-05	0.0102039	0.330763	0.32193	0.616864	0.425963
156	15	-19.259	146.817	Oceania	Australia	Vespertilionidae	Myotis	macropus	insectivore		2006	2009	31	0	Sub Tropical Moist	59	0.39628	0.0947509	0.321527	0.24922	2.19e-05	0.0018092	5.61e-05	0.0102039	0.330763	0.32193	0.616864	0.425963
157	15	-19.259	146.817	Oceania	Australia	Rhinolophidae	Rhinolophus	megaphyllus	insectivore		2006	2009	58	1	Sub Tropical Moist	59	0.39628	0.0947509	0.321527	0.24922	2.19e-05	0.0018092	5.61e-05	0.0102039	0.330763	0.32193	0.616864	0.425963
158	15	-19.259	146.817	Oceania	Australia	Miniopteridae	Miniopterus	australis	insectivore		2006	2009	30	14	Sub Tropical Moist	59	0.39628	0.0947509	0.321527	0.24922	2.19e-05	0.0018092	5.61e-05	0.0102039	0.330763	0.32193	0.616864	0.425963
159	15	-19.259	146.817	Oceania	Australia	Hipposideridae	Hipposideros	ater	insectivore		2006	2009	29	0	Sub Tropical Moist	59	0.39628	0.0947509	0.321527	0.24922	2.19e-05	0.0018092	5.61e-05	0.0102039	0.330763	0.32193	0.616864	0.425963
160	15	-23.3791	150.51	Oceania	Australia	Miniopteridae	Miniopterus	australis	insectivore	1996	1996	1996	20	1	Sub Tropical Dry	60	0.731612	0.401913	0.405061	0.223357	0.0018459	0.0122739	0.0307879	0.0131964	0.414104	0.390077	0.683688	0.12693
161	15	-27.4698	153.025	Oceania	Australia	Vespertilionidae	Vespadelus	pumilus	insectivore		2006	2009	4	1	Sub Tropical Moist	66	0.999685	0.46806	0.150351	0.172531	0.522878	0.383709	0.000207	0.0101017	0.723014	0.950015	0.719877	0.676056
162	15	-27.4698	153.025	Oceania	Australia	Vespertilionidae	Scotorepens	greyii	insectivore		2006	2009	1	0	Sub Tropical Moist	66	0.999685	0.46806	0.150351	0.172531	0.522878	0.383709	0.000207	0.0101017	0.723014	0.950015	0.719877	0.676056
163	15	-27.4698	153.025	Oceania	Australia	Vespertilionidae	Nyctophilus	gouldi	insectivore		2006	2009	7	0	Sub Tropical Moist	66	0.999685	0.46806	0.150351	0.172531	0.522878	0.383709	0.000207	0.0101017	0.723014	0.950015	0.719877	0.676056
164	15	-27.4698	153.025	Oceania	Australia	Vespertilionidae	Nyctophilus	bifax	insectivore		2006	2009	6	0	Sub Tropical Moist	66	0.999685	0.46806	0.150351	0.172531	0.522878	0.383709	0.000207	0.0101017	0.723014	0.950015	0.719877	0.676056
165	15	-27.4698	153.025	Oceania	Australia	Vespertilionidae	Scoteanax	rueppellii	carnivore		2006	2009	1	0	Sub Tropical Moist	66	0.999685	0.46806	0.150351	0.172531	0.522878	0.383709	0.000207	0.0101017	0.723014	0.950015	0.719877	0.676056
166	15	-27.4698	153.025	Oceania	Australia	Vespertilionidae	Myotis	macropus	insectivore		2006	2009	64	13	Sub Tropical Moist	66	0.999685	0.46806	0.150351	0.172531	0.522878	0.383709	0.000207	0.0101017	0.723014	0.950015	0.719877	0.676056
167	15	-27.4698	153.025	Oceania	Australia	Rhinolophidae	Rhinolophus	megaphyllus	insectivore		2006	2009	448	0	Sub Tropical Moist	66	0.999685	0.46806	0.150351	0.172531	0.522878	0.383709	0.000207	0.0101017	0.723014	0.950015	0.719877	0.676056
168	15	-27.4698	153.025	Oceania	Australia	Molossidae	Micronomus	norfolkensis	insectivore		2006	2009	1	0	Sub Tropical Moist	66	0.999685	0.46806	0.150351	0.172531	0.522878	0.383709	0.000207	0.0101017	0.723014	0.950015	0.719877	0.676056
169	15	-27.4698	153.025	Oceania	Australia	Molossidae	Ozimops	beccarii	insectivore		2006	2009	3	0	Sub Tropical Moist	66	0.999685	0.46806	0.150351	0.172531	0.522878	0.383709	0.000207	0.0101017	0.723014	0.950015	0.719877	0.676056
170	15	-27.4698	153.025	Oceania	Australia	Miniopteridae	Miniopterus	schreibersii	insectivore		2006	2009	238	63	Sub Tropical Moist	66	0.999685	0.46806	0.150351	0.172531	0.522878	0.383709	0.000207	0.0101017	0.723014	0.950015	0.719877	0.676056
171	15	-27.4698	153.025	Oceania	Australia	Miniopteridae	Miniopterus	australis	insectivore		2006	2009	154	38	Sub Tropical Moist	66	0.999685	0.46806	0.150351	0.172531	0.522878	0.383709	0.000207	0.0101017	0.723014	0.950015	0.719877	0.676056
172	15	-27.4698	153.025	Oceania	Australia	Pteropodidae	Pteropus	poliocephalus	frugivore	2009	2009	2009	27	0	Sub Tropical Moist	66	0.999685	0.46806	0.150351	0.172531	0.522878	0.383709	0.000207	0.0101017	0.723014	0.950015	0.719877	0.676056
173	15	-27.4698	153.025	Oceania	Australia	Pteropodidae	Pteropus	alecto	frugivore	2009	2009	2009	33	4	Sub Tropical Moist	66	0.999685	0.46806	0.150351	0.172531	0.522878	0.383709	0.000207	0.0101017	0.723014	0.950015	0.719877	0.676056
174	15	25.1346	121.668	Asia	Taiwan	Rhinolophidae	Rhinolophus	monoceros	insectivore	2008	2008	2008	41	0	Sub Tropical Moist	48	0.9998	0.566525	0.0902099	0.0671783	0	0.0271125	0.0109569	0.0374737	1	0.925157	0.395113	0.520691
175	15	25.1346	121.668	Asia	Taiwan	Hipposideridae	Hipposideros	armiger	insectivore	2008	2008	2008	2	0	Sub Tropical Moist	48	0.9998	0.566525	0.0902099	0.0671783	0	0.0271125	0.0109569	0.0374737	1	0.925157	0.395113	0.520691
176	15	-14.4534	132.273	Oceania	Australia	Rhinonycteridae	Rhinonicteris	aurantia	insectivore		2006	2009	126	1	Tropical Dry	47	0.0416886	0.0102761	0.0175838	0.0169105	0	6.05e-05	0	0.0040333	0.123147	0.0542653	0.396754	0.0426866
177	15	-14.4534	132.273	Oceania	Australia	Miniopteridae	Miniopterus	schreibersii	insectivore		2006	2009	59	6	Tropical Dry	47	0.0416886	0.0102761	0.0175838	0.0169105	0	6.05e-05	0	0.0040333	0.123147	0.0542653	0.396754	0.0426866
178	15	-14.4534	132.273	Oceania	Australia	Megadermatidae	Macroderma	gigas	carnivore		2006	2009	57	0	Tropical Dry	47	0.0416886	0.0102761	0.0175838	0.0169105	0	6.05e-05	0	0.0040333	0.123147	0.0542653	0.396754	0.0426866
179	15	-14.4534	132.273	Oceania	Australia	Hipposideridae	Hipposideros	ater	insectivore		2006	2009	27	0	Tropical Dry	47	0.0416886	0.0102761	0.0175838	0.0169105	0	6.05e-05	0	0.0040333	0.123147	0.0542653	0.396754	0.0426866
180	15	-6.2088	106.846	Asia	Indonesia	Pteropodidae	Rousettus	amplexicaudatus	frugivore		2006	2009	6	0	Tropical Moist	87	0.995682	0.966097	0.0154842	0.137454	1	0.44744	0.0002125	0.0109858	1	0.904223	1	0.887626
181	16	24.8826	102.832	Asia	China	Rhinolophidae	Rhinolophus	sinicus	insectivore	2012	2012	2012	39	19	Warm Temperate Moist	101	0.974749	0.923518	0.75009	0.650103	0	0.0293125	0	0.0018336	1	0.894034	0.981424	0.671886
182	16	24.8826	102.832	Asia	China	Rhinolophidae	Rhinolophus	sinicus	insectivore	2011	2011	2011	10	3	Warm Temperate Moist	101	0.974749	0.923518	0.75009	0.650103	0	0.0293125	0	0.0018336	1	0.894034	0.981424	0.671886
183	16	24.8826	102.832	Asia	China	Rhinolophidae	Rhinolophus	sinicus	insectivore	2012	2012	2012	54	4	Warm Temperate Moist	101	0.974749	0.923518	0.75009	0.650103	0	0.0293125	0	0.0018336	1	0.894034	0.981424	0.671886
184	16	24.8826	102.832	Asia	China	Rhinolophidae	Rhinolophus	sinicus	insectivore	2011	2011	2011	14	1	Warm Temperate Moist	101	0.974749	0.923518	0.75009	0.650103	0	0.0293125	0	0.0018336	1	0.894034	0.981424	0.671886
185	18	22.3967	114.112	Asia	China	Miniopteridae	Miniopterus	pusillus	insectivore	2006	2006	2006	10	5	Sub Tropical Moist	48	0.90896	0.655781	0.406922	0.297638	0.0826949	0.124722	0.0537134	0.0210223	0.979477	0.78634	0.786323	0.608104
186	18	22.3967	114.112	Asia	China	Miniopteridae	Miniopterus	magnater	insectivore	2006	2006	2006	20	0	Sub Tropical Moist	48	0.90896	0.655781	0.406922	0.297638	0.0826949	0.124722	0.0537134	0.0210223	0.979477	0.78634	0.786323	0.608104
187	18	22.3967	114.112	Asia	China	Miniopteridae	Miniopterus	magnater	insectivore	2005	2005	2005	25	3	Sub Tropical Moist	48	0.90896	0.655781	0.406922	0.297638	0.0826949	0.124722	0.0537134	0.0210223	0.979477	0.78634	0.786323	0.608104
188	18	22.3967	114.112	Asia	China	Miniopteridae	Miniopterus	pusillus	insectivore	2005	2005	2005	11	2	Sub Tropical Moist	48	0.90896	0.655781	0.406922	0.297638	0.0826949	0.124722	0.0537134	0.0210223	0.979477	0.78634	0.786323	0.608104
189	18	22.3967	114.112	Asia	China	Miniopteridae	Miniopterus	magnater	insectivore	2005	2005	2005	25	3	Sub Tropical Moist	48	0.90896	0.655781	0.406922	0.297638	0.0826949	0.124722	0.0537134	0.0210223	0.979477	0.78634	0.786323	0.608104
190	18	22.3967	114.112	Asia	China	Miniopteridae	Miniopterus	pusillus	insectivore	2005	2005	2005	1	0	Sub Tropical Moist	48	0.90896	0.655781	0.406922	0.297638	0.0826949	0.124722	0.0537134	0.0210223	0.979477	0.78634	0.786323	0.608104
191	18	22.3967	114.112	Asia	China	Miniopteridae	Miniopterus	magnater	insectivore	2005	2005	2005	44	10	Sub Tropical Moist	48	0.90896	0.655781	0.406922	0.297638	0.0826949	0.124722	0.0537134	0.0210223	0.979477	0.78634	0.786323	0.608104
192	20	35.0945	112.581	Asia	China	Vespertilionidae	Plecotus	auritus	insectivore		2005	2015	4	0	Warm Temperate Dry	44	1	0.99858	0.932995	0.923787	0.239618	0.0421969	0	0	0.689661	0.412278	0.707704	0.33936
193	20	35.0945	112.581	Asia	China	Vespertilionidae	Myotis	davidii	insectivore		2005	2015	1	0	Warm Temperate Dry	44	1	0.99858	0.932995	0.923787	0.239618	0.0421969	0	0	0.689661	0.412278	0.707704	0.33936
194	20	35.0945	112.581	Asia	China	Vespertilionidae	Murina	leucogaster	insectivore		2005	2015	2	0	Warm Temperate Dry	44	1	0.99858	0.932995	0.923787	0.239618	0.0421969	0	0	0.689661	0.412278	0.707704	0.33936
195	20	35.0945	112.581	Asia	China	Vespertilionidae	Hypsugo	savii	insectivore		2005	2015	1	0	Warm Temperate Dry	44	1	0.99858	0.932995	0.923787	0.239618	0.0421969	0	0	0.689661	0.412278	0.707704	0.33936
196	20	35.0945	112.581	Asia	China	Vespertilionidae	Barbastella	beijingensis	insectivore		2005	2015	2	0	Warm Temperate Dry	44	1	0.99858	0.932995	0.923787	0.239618	0.0421969	0	0	0.689661	0.412278	0.707704	0.33936
197	20	35.0945	112.581	Asia	China	Rhinolophidae	Rhinolophus	pusillus	insectivore		2005	2015	29	0	Warm Temperate Dry	44	1	0.99858	0.932995	0.923787	0.239618	0.0421969	0	0	0.689661	0.412278	0.707704	0.33936
198	20	35.0945	112.581	Asia	China	Rhinolophidae	Rhinolophus	ferrumequinum	insectivore		2005	2015	157	2	Warm Temperate Dry	44	1	0.99858	0.932995	0.923787	0.239618	0.0421969	0	0	0.689661	0.412278	0.707704	0.33936
199	20	34.0534	111.057	Asia	China	Vespertilionidae	Myotis	davidii	insectivore		2005	2015	1	0	Warm Temperate Dry	51	0.620613	0.622543	0.996973	0.848756	0	0	0	0	0.185994	0.0798067	0.571612	0.0595067
200	20	35.0945	112.581	Asia	China	Vespertilionidae	Murina	leucogaster	insectivore		2005	2015	2	0	Warm Temperate Dry	44	1	0.99858	0.932995	0.923787	0.239618	0.0421969	0	0	0.689661	0.412278	0.707704	0.33936
201	20	34.0534	111.057	Asia	China	Rhinolophidae	Rhinolophus	pusillus	insectivore		2005	2015	57	0	Warm Temperate Dry	51	0.620613	0.622543	0.996973	0.848756	0	0	0	0	0.185994	0.0798067	0.571612	0.0595067
202	20	34.0534	111.057	Asia	China	Rhinolophidae	Rhinolophus	monoceros	insectivore		2005	2015	2	0	Warm Temperate Dry	51	0.620613	0.622543	0.996973	0.848756	0	0	0	0	0.185994	0.0798067	0.571612	0.0595067
203	20	34.0534	111.057	Asia	China	Rhinolophidae	Rhinolophus	luctus	insectivore		2005	2015	2	0	Warm Temperate Dry	51	0.620613	0.622543	0.996973	0.848756	0	0	0	0	0.185994	0.0798067	0.571612	0.0595067
204	20	34.0534	111.057	Asia	China	Rhinolophidae	Rhinolophus	ferrumequinum	insectivore		2005	2015	18	0	Warm Temperate Dry	51	0.620613	0.622543	0.996973	0.848756	0	0	0	0	0.185994	0.0798067	0.571612	0.0595067
205	20	34.0534	111.057	Asia	China	Vespertilionidae	Myotis	pilosus	insectivore		2005	2015	1	0	Warm Temperate Dry	51	0.620613	0.622543	0.996973	0.848756	0	0	0	0	0.185994	0.0798067	0.571612	0.0595067
206	20	34.0534	111.057	Asia	China	Vespertilionidae	Murina	leucogaster	insectivore		2005	2015	19	2	Warm Temperate Dry	51	0.620613	0.622543	0.996973	0.848756	0	0	0	0	0.185994	0.0798067	0.571612	0.0595067
207	20	35.0945	112.581	Asia	China	Vespertilionidae	Murina	sp.	insectivore		2005	2015	3	0	Warm Temperate Dry	44	1	0.99858	0.932995	0.923787	0.239618	0.0421969	0	0	0.689661	0.412278	0.707704	0.33936
208	20	33.0489	111.836	Asia	China	Vespertilionidae	Murina	leucogaster	insectivore		2005	2015	21	3	Warm Temperate Moist	43	1	0.985142	1	1	0	0.0015224	0	0.0015136	0.406468	0.313432	0.447634	0.165664
209	20	33.0489	111.836	Asia	China	Rhinolophidae	Rhinolophus	pusillus	insectivore		2005	2015	45	0	Warm Temperate Moist	43	1	0.985142	1	1	0	0.0015224	0	0.0015136	0.406468	0.313432	0.447634	0.165664
210	20	33.0489	111.836	Asia	China	Rhinolophidae	Rhinolophus	pearsonii	insectivore		2005	2015	7	0	Warm Temperate Moist	43	1	0.985142	1	1	0	0.0015224	0	0.0015136	0.406468	0.313432	0.447634	0.165664
211	20	33.0489	111.836	Asia	China	Rhinolophidae	Rhinolophus	monoceros	insectivore		2005	2015	4	0	Warm Temperate Moist	43	1	0.985142	1	1	0	0.0015224	0	0.0015136	0.406468	0.313432	0.447634	0.165664
212	20	33.0489	111.836	Asia	China	Rhinolophidae	Rhinolophus	affinis	insectivore		2005	2015	3	0	Warm Temperate Moist	43	1	0.985142	1	1	0	0.0015224	0	0.0015136	0.406468	0.313432	0.447634	0.165664
213	20	28.0761	119.137	Asia	China	Rhinolophidae	Rhinolophus	thomasi	insectivore		2005	2015	1	1	Warm Temperate Moist	77	0.192545	0.483851	0.623091	0.535171	0	0.0022937	0	0	0.385009	0.17695	0.813287	0.1503
214	20	28.0761	119.137	Asia	China	Rhinolophidae	Rhinolophus	sinicus	insectivore		2005	2015	136	3	Warm Temperate Moist	77	0.192545	0.483851	0.623091	0.535171	0	0.0022937	0	0	0.385009	0.17695	0.813287	0.1503
215	20	28.0761	119.137	Asia	China	Rhinolophidae	Rhinolophus	pusillus	insectivore		2005	2015	1	0	Warm Temperate Moist	77	0.192545	0.483851	0.623091	0.535171	0	0.0022937	0	0	0.385009	0.17695	0.813287	0.1503
216	20	28.0761	119.137	Asia	China	Rhinolophidae	Rhinolophus	pearsonii	insectivore		2005	2015	21	1	Warm Temperate Moist	77	0.192545	0.483851	0.623091	0.535171	0	0.0022937	0	0	0.385009	0.17695	0.813287	0.1503
217	20	28.0761	119.137	Asia	China	Rhinolophidae	Rhinolophus	monoceros	insectivore		2005	2015	112	28	Warm Temperate Moist	77	0.192545	0.483851	0.623091	0.535171	0	0.0022937	0	0	0.385009	0.17695	0.813287	0.1503
218	20	28.0761	119.137	Asia	China	Rhinolophidae	Rhinolophus	luctus	insectivore		2005	2015	1	0	Warm Temperate Moist	77	0.192545	0.483851	0.623091	0.535171	0	0.0022937	0	0	0.385009	0.17695	0.813287	0.1503
219	20	25.1038	105.461	Asia	China	Vespertilionidae	Myotis	siligorensis	insectivore		2005	2015	4	1	Warm Temperate Moist	97	0.717778	0.748173	0.733575	0.729044	0	0.0009763	0	0.0024612	0.0894961	0.11483	0.497012	0.0914154
220	20	25.1038	105.461	Asia	China	Vespertilionidae	Myotis	davidii	insectivore		2005	2015	5	3	Warm Temperate Moist	97	0.717778	0.748173	0.733575	0.729044	0	0.0009763	0	0.0024612	0.0894961	0.11483	0.497012	0.0914154
221	20	25.1038	105.461	Asia	China	Rhinolophidae	Rhinolophus	sinicus	insectivore		2005	2015	83	5	Warm Temperate Moist	97	0.717778	0.748173	0.733575	0.729044	0	0.0009763	0	0.0024612	0.0894961	0.11483	0.497012	0.0914154
222	20	25.1038	105.461	Asia	China	Rhinolophidae	Rhinolophus	rex	insectivore		2005	2015	23	1	Warm Temperate Moist	97	0.717778	0.748173	0.733575	0.729044	0	0.0009763	0	0.0024612	0.0894961	0.11483	0.497012	0.0914154
223	20	25.1038	105.461	Asia	China	Rhinolophidae	Rhinolophus	pusillus	insectivore		2005	2015	22	1	Warm Temperate Moist	97	0.717778	0.748173	0.733575	0.729044	0	0.0009763	0	0.0024612	0.0894961	0.11483	0.497012	0.0914154
224	20	25.1038	105.461	Asia	China	Rhinolophidae	Rhinolophus	pearsonii	insectivore		2005	2015	30	2	Warm Temperate Moist	97	0.717778	0.748173	0.733575	0.729044	0	0.0009763	0	0.0024612	0.0894961	0.11483	0.497012	0.0914154
225	20	25.1038	105.461	Asia	China	Rhinolophidae	Rhinolophus	monoceros	insectivore		2005	2015	1	0	Warm Temperate Moist	97	0.717778	0.748173	0.733575	0.729044	0	0.0009763	0	0.0024612	0.0894961	0.11483	0.497012	0.0914154
226	20	25.1038	105.461	Asia	China	Rhinolophidae	Rhinolophus	macrotis	insectivore		2005	2015	1	1	Warm Temperate Moist	97	0.717778	0.748173	0.733575	0.729044	0	0.0009763	0	0.0024612	0.0894961	0.11483	0.497012	0.0914154
227	20	25.1038	105.461	Asia	China	Miniopteridae	Miniopterus	schreibersii	insectivore		2005	2015	179	14	Warm Temperate Moist	97	0.717778	0.748173	0.733575	0.729044	0	0.0009763	0	0.0024612	0.0894961	0.11483	0.497012	0.0914154
228	20	25.1038	105.461	Asia	China	Hipposideridae	Hipposideros	armiger	insectivore		2005	2015	35	1	Warm Temperate Moist	97	0.717778	0.748173	0.733575	0.729044	0	0.0009763	0	0.0024612	0.0894961	0.11483	0.497012	0.0914154
229	20	25.1038	105.461	Asia	China	Hipposideridae	Aselliscus	stoliczkanus	insectivore		2005	2015	2	0	Warm Temperate Moist	97	0.717778	0.748173	0.733575	0.729044	0	0.0009763	0	0.0024612	0.0894961	0.11483	0.497012	0.0914154
230	20	33.0489	111.836	Asia	China	Miniopteridae	Miniopterus	schreibersii	insectivore		2005	2015	19	2	Warm Temperate Moist	43	1	0.985142	1	1	0	0.0015224	0	0.0015136	0.406468	0.313432	0.447634	0.165664
231	20	33.0489	111.836	Asia	China	Vespertilionidae	Myotis	davidii	insectivore		2005	2015	4	2	Warm Temperate Moist	43	1	0.985142	1	1	0	0.0015224	0	0.0015136	0.406468	0.313432	0.447634	0.165664
232	20	33.0489	111.836	Asia	China	Rhinolophidae	Rhinolophus	ferrumequinum	insectivore		2005	2015	8	0	Warm Temperate Moist	43	1	0.985142	1	1	0	0.0015224	0	0.0015136	0.406468	0.313432	0.447634	0.165664
233	21	22.0108	100.796	Asia	China	Pteropodidae	Rousettus	leschenaultii	frugivore	2015	2015	2015	180	64	Sub Tropical Moist	138	0.392781	0.401517	0.586901	0.605923	0	0.0015022	0.007984	0.0084614	0.426646	0.291806	0.700384	0.248815
234	21	22.0108	100.796	Asia	China	Pteropodidae	Rousettus	leschenaultii	frugivore	2014	2014	2014	270	70	Sub Tropical Moist	138	0.392781	0.401517	0.586901	0.605923	0	0.0015022	0.007984	0.0084614	0.426646	0.291806	0.700384	0.248815
235	21	22.0108	100.796	Asia	China	Pteropodidae	Rousettus	leschenaultii	frugivore	2014	2014	2014	118	47	Sub Tropical Moist	138	0.392781	0.401517	0.586901	0.605923	0	0.0015022	0.007984	0.0084614	0.426646	0.291806	0.700384	0.248815
236	23	45.8145	8.15935	Europe	Italy	Vespertilionidae	Myotis	nattereri	insectivore		2013	2016	22	3	Cool Temperate Moist	66	0.999999	0.963665	0.0017557	0.0046863	0.16554	0.0520591	0.0070557	0.0050081	0.199517	0.577997	0.0845137	0.130113
237	23	44.6816	7.88713	Europe	Italy	Vespertilionidae	Myotis	myotis	insectivore		2013	2016	43	4	Warm Temperate Moist	52	1	0.954962	0.869084	0.806272	0.0534007	0.01866	0.0205361	0.010501	0.966039	0.966469	0.409646	0.417222
238	23	44.202	8.3819	Europe	Italy	Vespertilionidae	Myotis	blythii	insectivore		2013	2016	23	2	Warm Temperate Moist	47	0.112989	0.0693253	0.0198587	0.0177167	0	0.000208	0.0001561	0.0154101	0.790186	0.560706	0.379181	0.249886
239	26	4.73	117.6	Asia	Borneo	Vespertilionidae	Kerivoula	papillosa	insectivore		2014	2015	7	0	Tropical Moist	142	0.539386	0.18826	0.286459	0.408205	0	0	0	0	0.0069467	0.0089235	0	0.0001999
240	26	4.73	117.6	Asia	Borneo	Vespertilionidae	Kerivoula	intermedia	insectivore		2014	2015	44	0	Tropical Moist	142	0.539386	0.18826	0.286459	0.408205	0	0	0	0	0.0069467	0.0089235	0	0.0001999
241	26	4.73	117.6	Asia	Borneo	Vespertilionidae	Kerivoula	hardwickii	insectivore		2014	2015	51	0	Tropical Moist	142	0.539386	0.18826	0.286459	0.408205	0	0	0	0	0.0069467	0.0089235	0	0.0001999
242	26	4.73	117.6	Asia	Borneo	Rhinolophidae	Rhinolophus	trifoliatus	insectivore		2014	2015	19	1	Tropical Moist	142	0.539386	0.18826	0.286459	0.408205	0	0	0	0	0.0069467	0.0089235	0	0.0001999
243	26	4.73	117.6	Asia	Borneo	Rhinolophidae	Rhinolophus	sedulus	insectivore		2014	2015	13	0	Tropical Moist	142	0.539386	0.18826	0.286459	0.408205	0	0	0	0	0.0069467	0.0089235	0	0.0001999
244	26	4.73	117.6	Asia	Borneo	Rhinolophidae	Rhinolophus	borneensis	insectivore		2014	2015	6	0	Tropical Moist	142	0.539386	0.18826	0.286459	0.408205	0	0	0	0	0.0069467	0.0089235	0	0.0001999
245	26	4.73	117.6	Asia	Borneo	Hipposideridae	Hipposideros	dyacorum	insectivore		2014	2015	3	0	Tropical Moist	142	0.539386	0.18826	0.286459	0.408205	0	0	0	0	0.0069467	0.0089235	0	0.0001999
246	26	4.73	117.6	Asia	Borneo	Hipposideridae	Hipposideros	cervinus	insectivore		2014	2015	43	7	Tropical Moist	142	0.539386	0.18826	0.286459	0.408205	0	0	0	0	0.0069467	0.0089235	0	0.0001999
247	26	4.73	117.6	Asia	Borneo	Vespertilionidae	Kerivoula	papillosa	insectivore		2014	2015	2	0	Tropical Moist	142	0.539386	0.18826	0.286459	0.408205	0	0	0	0	0.0069467	0.0089235	0	0.0001999
248	26	4.73	117.6	Asia	Borneo	Vespertilionidae	Kerivoula	papillosa	insectivore		2014	2015	1	0	Tropical Moist	142	0.539386	0.18826	0.286459	0.408205	0	0	0	0	0.0069467	0.0089235	0	0.0001999
249	26	4.73	117.6	Asia	Borneo	Vespertilionidae	Kerivoula	intermedia	insectivore		2014	2015	22	0	Tropical Moist	142	0.539386	0.18826	0.286459	0.408205	0	0	0	0	0.0069467	0.0089235	0	0.0001999
250	26	4.73	117.6	Asia	Borneo	Vespertilionidae	Kerivoula	intermedia	insectivore		2014	2015	23	0	Tropical Moist	142	0.539386	0.18826	0.286459	0.408205	0	0	0	0	0.0069467	0.0089235	0	0.0001999
251	26	4.73	117.6	Asia	Borneo	Vespertilionidae	Kerivoula	hardwickii	insectivore		2014	2015	9	0	Tropical Moist	142	0.539386	0.18826	0.286459	0.408205	0	0	0	0	0.0069467	0.0089235	0	0.0001999
252	26	4.73	117.6	Asia	Borneo	Vespertilionidae	Kerivoula	hardwickii	insectivore		2014	2015	12	0	Tropical Moist	142	0.539386	0.18826	0.286459	0.408205	0	0	0	0	0.0069467	0.0089235	0	0.0001999
253	26	4.73	117.6	Asia	Borneo	Rhinolophidae	Rhinolophus	trifoliatus	insectivore		2014	2015	10	0	Tropical Moist	142	0.539386	0.18826	0.286459	0.408205	0	0	0	0	0.0069467	0.0089235	0	0.0001999
254	26	4.73	117.6	Asia	Borneo	Rhinolophidae	Rhinolophus	trifoliatus	insectivore		2014	2015	17	0	Tropical Moist	142	0.539386	0.18826	0.286459	0.408205	0	0	0	0	0.0069467	0.0089235	0	0.0001999
255	26	4.73	117.6	Asia	Borneo	Rhinolophidae	Rhinolophus	sedulus	insectivore		2014	2015	5	0	Tropical Moist	142	0.539386	0.18826	0.286459	0.408205	0	0	0	0	0.0069467	0.0089235	0	0.0001999
256	26	4.73	117.6	Asia	Borneo	Rhinolophidae	Rhinolophus	borneensis	insectivore		2014	2015	7	0	Tropical Moist	142	0.539386	0.18826	0.286459	0.408205	0	0	0	0	0.0069467	0.0089235	0	0.0001999
257	26	4.73	117.6	Asia	Borneo	Rhinolophidae	Rhinolophus	borneensis	insectivore		2014	2015	7	0	Tropical Moist	142	0.539386	0.18826	0.286459	0.408205	0	0	0	0	0.0069467	0.0089235	0	0.0001999
258	26	4.73	117.6	Asia	Borneo	Hipposideridae	Hipposideros	dyacorum	insectivore		2014	2015	23	0	Tropical Moist	142	0.539386	0.18826	0.286459	0.408205	0	0	0	0	0.0069467	0.0089235	0	0.0001999
259	26	4.73	117.6	Asia	Borneo	Hipposideridae	Hipposideros	dyacorum	insectivore		2014	2015	8	0	Tropical Moist	142	0.539386	0.18826	0.286459	0.408205	0	0	0	0	0.0069467	0.0089235	0	0.0001999
260	26	4.73	117.6	Asia	Borneo	Hipposideridae	Hipposideros	cervinus	insectivore		2014	2015	25	9	Tropical Moist	142	0.539386	0.18826	0.286459	0.408205	0	0	0	0	0.0069467	0.0089235	0	0.0001999
261	26	4.73	117.6	Asia	Borneo	Hipposideridae	Hipposideros	cervinus	insectivore		2014	2015	8	0	Tropical Moist	142	0.539386	0.18826	0.286459	0.408205	0	0	0	0	0.0069467	0.0089235	0	0.0001999
262	28	-1.27597	36.8148	Africa	Kenya	Vespertilionidae	Pipistrellus	sp.	insectivore		2007	2010	1	0	Sub Tropical Dry	172	1	0.945349	0.52848	0.696949	0.28607	0.148616	0	0.0008301	1	0.988295	0.996933	0.561223
263	28	-1.27597	36.8148	Africa	Kenya	Vespertilionidae	Scotophilus	dinganii	insectivore		2007	2010	5	0	Sub Tropical Dry	172	1	0.945349	0.52848	0.696949	0.28607	0.148616	0	0.0008301	1	0.988295	0.996933	0.561223
264	28	-1.27597	36.8148	Africa	Kenya	Vespertilionidae	Pipistrellus	sp.	insectivore		2007	2010	1	0	Sub Tropical Dry	172	1	0.945349	0.52848	0.696949	0.28607	0.148616	0	0.0008301	1	0.988295	0.996933	0.561223
265	28	-1.27597	36.8148	Africa	Kenya	Vespertilionidae	Scotophilus	dinganii	insectivore		2007	2010	3	0	Sub Tropical Dry	172	1	0.945349	0.52848	0.696949	0.28607	0.148616	0	0.0008301	1	0.988295	0.996933	0.561223
266	28	-1.27597	36.8148	Africa	Kenya	Pteropodidae	Epomophorus	wahlbergi	frugivore		2007	2010	3	1	Sub Tropical Dry	172	1	0.945349	0.52848	0.696949	0.28607	0.148616	0	0.0008301	1	0.988295	0.996933	0.561223
267	28	-1.28696	36.3643	Africa	Kenya	Molossidae	Otomops	martiensseni	insectivore		2007	2010	35	10	Sub Tropical Dry	174	0.701594	0.725768	0.594516	0.580844	0	5.58e-05	0	0	0.16263	0.152651	7.56e-05	0.0013033
268	28	-1.80636	37.4582	Africa	Kenya	Rhinolophidae	Rhinolophus	hildebrandtii	insectivore		2007	2010	1	0	Sub Tropical Dry	155	0.996471	0.956597	0.987969	0.993344	0	0	0	0	0.0239251	0.0379549	0.0191407	0.0236299
269	28	-1.80636	37.4582	Africa	Kenya	Rhinolophidae	Rhinolophus	sp.	insectivore		2007	2010	16	10	Sub Tropical Dry	155	0.996471	0.956597	0.987969	0.993344	0	0	0	0	0.0239251	0.0379549	0.0191407	0.0236299
270	28	-1.80636	37.4582	Africa	Kenya	Rhinolophidae	Rhinolophus	hildebrandtii	insectivore		2007	2010	7	2	Sub Tropical Dry	155	0.996471	0.956597	0.987969	0.993344	0	0	0	0	0.0239251	0.0379549	0.0191407	0.0236299
271	28	-1.80636	37.4582	Africa	Kenya	Miniopteridae	Miniopterus	sp.	insectivore		2007	2010	135	13	Sub Tropical Dry	155	0.996471	0.956597	0.987969	0.993344	0	0	0	0	0.0239251	0.0379549	0.0191407	0.0236299
272	28	-1.80636	37.4582	Africa	Kenya	Miniopteridae	Miniopterus	sp.	insectivore		2007	2010	1	0	Sub Tropical Dry	155	0.996471	0.956597	0.987969	0.993344	0	0	0	0	0.0239251	0.0379549	0.0191407	0.0236299
273	28	-1.80636	37.4582	Africa	Kenya	Miniopteridae	Miniopterus	africanus	insectivore		2007	2010	1	0	Sub Tropical Dry	155	0.996471	0.956597	0.987969	0.993344	0	0	0	0	0.0239251	0.0379549	0.0191407	0.0236299
274	28	-2.12753	37.9444	Africa	Kenya	Vespertilionidae	Pipistrellus	sp.	insectivore		2007	2010	2	0	Sub Tropical Dry	157	0.955249	0.535479	0.93943	0.798173	0	0	0	0	0.0158748	0.0132733	0.0059596	0.0083824
275	28	-2.12753	37.9444	Africa	Kenya	Vespertilionidae	Laephotis	sp.	insectivore		2007	2010	11	0	Sub Tropical Dry	157	0.955249	0.535479	0.93943	0.798173	0	0	0	0	0.0158748	0.0132733	0.0059596	0.0083824
276	28	-2.12753	37.9444	Africa	Kenya	Rhinolophidae	Rhinolophus	sp.	insectivore		2007	2010	19	0	Sub Tropical Dry	157	0.955249	0.535479	0.93943	0.798173	0	0	0	0	0.0158748	0.0132733	0.0059596	0.0083824
277	28	-2.12753	37.9444	Africa	Kenya	Rhinolophidae	Rhinolophus	landeri	insectivore		2007	2010	19	0	Sub Tropical Dry	157	0.955249	0.535479	0.93943	0.798173	0	0	0	0	0.0158748	0.0132733	0.0059596	0.0083824
278	28	-2.12753	37.9444	Africa	Kenya	Pteropodidae	Epomophorus	wahlbergi	frugivore		2007	2010	16	0	Sub Tropical Dry	157	0.955249	0.535479	0.93943	0.798173	0	0	0	0	0.0158748	0.0132733	0.0059596	0.0083824
279	28	-2.12753	37.9444	Africa	Kenya	Nycteridae	Nycteris	sp.	insectivore		2007	2010	1	0	Sub Tropical Dry	157	0.955249	0.535479	0.93943	0.798173	0	0	0	0	0.0158748	0.0132733	0.0059596	0.0083824
280	28	-2.12753	37.9444	Africa	Kenya	Molossidae	Mops	sp.	insectivore		2007	2010	7	1	Sub Tropical Dry	157	0.955249	0.535479	0.93943	0.798173	0	0	0	0	0.0158748	0.0132733	0.0059596	0.0083824
281	28	-3.37026	38.5294	Africa	Kenya	Vespertilionidae	Scotophilus	dinganii	insectivore		2007	2010	6	1	Sub Tropical Dry	159	0.671675	0.180593	0.591843	0.435065	0	0	0.0045779	0.0090471	0.14059	0.110381	0.0724984	0.0401636
282	28	-3.37026	38.5294	Africa	Kenya	Vespertilionidae	Scotoecus	sp.	insectivore		2007	2010	22	0	Sub Tropical Dry	159	0.671675	0.180593	0.591843	0.435065	0	0	0.0045779	0.0090471	0.14059	0.110381	0.0724984	0.0401636
283	28	-3.37026	38.5294	Africa	Kenya	Vespertilionidae	Laephotis	sp.	insectivore		2007	2010	3	0	Sub Tropical Dry	159	0.671675	0.180593	0.591843	0.435065	0	0	0.0045779	0.0090471	0.14059	0.110381	0.0724984	0.0401636
284	28	-3.37026	38.5294	Africa	Kenya	Pteropodidae	Epomophorus	wahlbergi	frugivore		2007	2010	5	1	Sub Tropical Dry	159	0.671675	0.180593	0.591843	0.435065	0	0	0.0045779	0.0090471	0.14059	0.110381	0.0724984	0.0401636
285	28	-3.37026	38.5294	Africa	Kenya	Pteropodidae	Epomophorus	wahlbergi	frugivore		2007	2010	11	1	Sub Tropical Dry	159	0.671675	0.180593	0.591843	0.435065	0	0	0.0045779	0.0090471	0.14059	0.110381	0.0724984	0.0401636
286	28	-3.37026	38.5294	Africa	Kenya	Megadermatidae	Cardioderma	cor	omnivore		2007	2010	5	1	Sub Tropical Dry	159	0.671675	0.180593	0.591843	0.435065	0	0	0.0045779	0.0090471	0.14059	0.110381	0.0724984	0.0401636
287	28	-3.37026	38.5294	Africa	Kenya	Megadermatidae	Cardioderma	cor	omnivore		2007	2010	2	1	Sub Tropical Dry	159	0.671675	0.180593	0.591843	0.435065	0	0	0.0045779	0.0090471	0.14059	0.110381	0.0724984	0.0401636
288	28	-3.37026	38.5294	Africa	Kenya	Hipposideridae	Hipposideros	sp.	insectivore		2007	2010	57	15	Sub Tropical Dry	159	0.671675	0.180593	0.591843	0.435065	0	0	0.0045779	0.0090471	0.14059	0.110381	0.0724984	0.0401636
289	28	0.279469	34.1175	Africa	Kenya	Vespertilionidae	Laephotis	tenuipinnis	insectivore		2007	2010	7	0	Sub Tropical Moist	153	1	0.990202	1	0.986824	0	8.94e-05	0	0	0.318399	0.29637	0.0098528	0.0070548
290	28	0.279469	34.1175	Africa	Kenya	Vespertilionidae	Laephotis	tenuipinnis	insectivore		2007	2010	10	0	Sub Tropical Moist	153	1	0.990202	1	0.986824	0	8.94e-05	0	0	0.318399	0.29637	0.0098528	0.0070548
291	28	0.279469	34.1175	Africa	Kenya	Vespertilionidae	Scotoecus	sp.	insectivore		2007	2010	1	0	Sub Tropical Moist	153	1	0.990202	1	0.986824	0	8.94e-05	0	0	0.318399	0.29637	0.0098528	0.0070548
292	28	0.279469	34.1175	Africa	Kenya	Vespertilionidae	Pipistrellus	sp.	insectivore		2007	2010	1	0	Sub Tropical Moist	153	1	0.990202	1	0.986824	0	8.94e-05	0	0	0.318399	0.29637	0.0098528	0.0070548
293	28	0.279469	34.1175	Africa	Kenya	Vespertilionidae	Scotoecus	sp.	insectivore		2007	2010	1	0	Sub Tropical Moist	153	1	0.990202	1	0.986824	0	8.94e-05	0	0	0.318399	0.29637	0.0098528	0.0070548
294	28	0.279469	34.1175	Africa	Kenya	Vespertilionidae	Laephotis	tenuipinnis	insectivore		2007	2010	16	0	Sub Tropical Moist	153	1	0.990202	1	0.986824	0	8.94e-05	0	0	0.318399	0.29637	0.0098528	0.0070548
295	28	0.279469	34.1175	Africa	Kenya	Vespertilionidae	Laephotis	sp.	insectivore		2007	2010	20	0	Sub Tropical Moist	153	1	0.990202	1	0.986824	0	8.94e-05	0	0	0.318399	0.29637	0.0098528	0.0070548
296	28	0.279469	34.1175	Africa	Kenya	Pteropodidae	Epomophorus	labiatus	frugivore		2007	2010	8	0	Sub Tropical Moist	153	1	0.990202	1	0.986824	0	8.94e-05	0	0	0.318399	0.29637	0.0098528	0.0070548
297	28	0.279469	34.1175	Africa	Kenya	Pteropodidae	Epomophorus	labiatus	frugivore		2007	2010	17	6	Sub Tropical Moist	153	1	0.990202	1	0.986824	0	8.94e-05	0	0	0.318399	0.29637	0.0098528	0.0070548
298	28	0.279469	34.1175	Africa	Kenya	Nycteridae	Nycteris	sp.	insectivore		2007	2010	16	0	Sub Tropical Moist	153	1	0.990202	1	0.986824	0	8.94e-05	0	0	0.318399	0.29637	0.0098528	0.0070548
299	28	0.279469	34.1175	Africa	Kenya	Nycteridae	Nycteris	sp.	insectivore		2007	2010	1	0	Sub Tropical Moist	153	1	0.990202	1	0.986824	0	8.94e-05	0	0	0.318399	0.29637	0.0098528	0.0070548
300	28	0.279469	34.1175	Africa	Kenya	Molossidae	Mops	sp.	insectivore		2007	2010	22	0	Sub Tropical Moist	153	1	0.990202	1	0.986824	0	8.94e-05	0	0	0.318399	0.29637	0.0098528	0.0070548
301	28	0.279469	34.1175	Africa	Kenya	Molossidae	Mops	sp.	insectivore		2007	2010	25	4	Sub Tropical Moist	153	1	0.990202	1	0.986824	0	8.94e-05	0	0	0.318399	0.29637	0.0098528	0.0070548
302	28	0.279469	34.1175	Africa	Kenya	Molossidae	Mops	sp.	insectivore		2007	2010	12	0	Sub Tropical Moist	153	1	0.990202	1	0.986824	0	8.94e-05	0	0	0.318399	0.29637	0.0098528	0.0070548
303	28	0.279469	34.1175	Africa	Kenya	Molossidae	Mops	sp.	insectivore		2007	2010	32	5	Sub Tropical Moist	153	1	0.990202	1	0.986824	0	8.94e-05	0	0	0.318399	0.29637	0.0098528	0.0070548
304	28	0.211572	34.7678	Africa	Kenya	Pteropodidae	Lissonycteris	angolensis	frugivore		2007	2010	9	0	Sub Tropical Moist	175	0.999838	0.956877	0.999959	0.968436	0.0201954	0.0060108	0	2.93e-05	0.251736	0.236072	0.0706971	0.0692791
305	28	0.211572	34.7678	Africa	Kenya	Miniopteridae	Miniopterus	inflatus	insectivore		2007	2010	2	1	Sub Tropical Moist	175	0.999838	0.956877	0.999959	0.968436	0.0201954	0.0060108	0	2.93e-05	0.251736	0.236072	0.0706971	0.0692791
306	28	0.211572	34.7678	Africa	Kenya	Hipposideridae	Hipposideros	sp.	insectivore		2007	2010	3	0	Sub Tropical Moist	175	0.999838	0.956877	0.999959	0.968436	0.0201954	0.0060108	0	2.93e-05	0.251736	0.236072	0.0706971	0.0692791
307	28	-0.091232	34.321	Africa	Kenya	Pteropodidae	Epomophorus	labiatus	frugivore		2007	2010	9	3	Sub Tropical Moist	145	0.997356	0.9705	0.976305	0.860539	0	0.0004288	0	0	0.177075	0.228133	0.0352292	0.0282138
308	28	-0.091232	34.321	Africa	Kenya	Pteropodidae	Eidolon	helvum	frugivore		2007	2010	30	10	Sub Tropical Moist	145	0.997356	0.9705	0.976305	0.860539	0	0.0004288	0	0	0.177075	0.228133	0.0352292	0.0282138
309	28	-0.091232	34.321	Africa	Kenya	Molossidae	Mops	sp.	insectivore		2007	2010	1	0	Sub Tropical Moist	145	0.997356	0.9705	0.976305	0.860539	0	0.0004288	0	0	0.177075	0.228133	0.0352292	0.0282138
310	28	-0.091232	34.321	Africa	Kenya	Molossidae	Mops	pumilus	insectivore		2007	2010	8	0	Sub Tropical Moist	145	0.997356	0.9705	0.976305	0.860539	0	0.0004288	0	0	0.177075	0.228133	0.0352292	0.0282138
311	28	-0.106558	34.7574	Africa	Kenya	Pteropodidae	Eidolon	helvum	frugivore		2007	2010	141	28	Sub Tropical Moist	162	0.921683	0.949151	0.797783	0.691662	0.153492	0.031657	0	0.0050142	0.49987	0.435885	0.384955	0.143971
312	28	-2.12203	39.3231	Africa	Kenya	Molossidae	Mops	sp.	insectivore		2007	2010	14	2	Tropical Dry	101	0.369018	0.347623	0.380906	0.354463	0	0	0	0	0.0013428	0.0013359	0	2.36e-05
313	28	-2.91499	39.8532	Africa	Kenya	Rhinonycteridae	Triaenops	afer	insectivore		2007	2010	15	6	Tropical Dry	118	0.194084	0.223635	0.115232	0.246617	0	0	0	0	0.0066209	0.0082109	0	0.0010197
314	28	-2.91499	39.8532	Africa	Kenya	Miniopteridae	Miniopterus	sp.	insectivore		2007	2010	7	0	Tropical Dry	118	0.194084	0.223635	0.115232	0.246617	0	0	0	0	0.0066209	0.0082109	0	0.0010197
315	28	-2.91499	39.8532	Africa	Kenya	Miniopteridae	Miniopterus	minor	insectivore		2007	2010	29	2	Tropical Dry	118	0.194084	0.223635	0.115232	0.246617	0	0	0	0	0.0066209	0.0082109	0	0.0010197
316	28	-2.91499	39.8532	Africa	Kenya	Megadermatidae	Cardioderma	cor	omnivore		2007	2010	1	0	Tropical Dry	118	0.194084	0.223635	0.115232	0.246617	0	0	0	0	0.0066209	0.0082109	0	0.0010197
317	28	-2.91499	39.8532	Africa	Kenya	Hipposideridae	Hipposideros	sp.	insectivore		2007	2010	7	0	Tropical Dry	118	0.194084	0.223635	0.115232	0.246617	0	0	0	0	0.0066209	0.0082109	0	0.0010197
318	28	-2.91499	39.8532	Africa	Kenya	Emballonuridae	Coleura	afra	insectivore		2007	2010	16	0	Tropical Dry	118	0.194084	0.223635	0.115232	0.246617	0	0	0	0	0.0066209	0.0082109	0	0.0010197
319	28	-3.20572	40.0894	Africa	Kenya	Pteropodidae	Rousettus	aegyptiacus	frugivore		2007	2010	1	1	Tropical Moist	115	0.683532	0.424063	0.615861	0.473469	0	0.0006135	0	0	0.0123496	0.0126904	0.220763	0.0483839
320	28	-3.20572	40.0894	Africa	Kenya	Pteropodidae	Eidolon	helvum	frugivore		2007	2010	7	0	Tropical Moist	115	0.683532	0.424063	0.615861	0.473469	0	0.0006135	0	0	0.0123496	0.0126904	0.220763	0.0483839
321	28	-3.20572	40.0894	Africa	Kenya	Pteropodidae	Rousettus	aegyptiacus	frugivore		2007	2010	141	10	Tropical Moist	115	0.683532	0.424063	0.615861	0.473469	0	0.0006135	0	0	0.0123496	0.0126904	0.220763	0.0483839
322	28	-4.57035	39.2709	Africa	Kenya	Rhinonycteridae	Triaenops	afer	insectivore		2007	2010	15	2	Tropical Moist	143	0.657089	0.320243	0.585118	0.583036	0	0.0011859	0	0	0.0103638	0.0095079	0.0006857	0.0050025
323	28	-4.57035	39.2709	Africa	Kenya	Rhinolophidae	Rhinolophus	sp.	insectivore		2007	2010	7	1	Tropical Moist	143	0.657089	0.320243	0.585118	0.583036	0	0.0011859	0	0	0.0103638	0.0095079	0.0006857	0.0050025
324	28	-4.57035	39.2709	Africa	Kenya	Pteropodidae	Rousettus	aegyptiacus	frugivore		2007	2010	155	3	Tropical Moist	143	0.657089	0.320243	0.585118	0.583036	0	0.0011859	0	0	0.0103638	0.0095079	0.0006857	0.0050025
325	28	-4.57035	39.2709	Africa	Kenya	Miniopteridae	Miniopterus	sp.	insectivore		2007	2010	1	0	Tropical Moist	143	0.657089	0.320243	0.585118	0.583036	0	0.0011859	0	0	0.0103638	0.0095079	0.0006857	0.0050025
326	28	-4.57035	39.2709	Africa	Kenya	Miniopteridae	Miniopterus	minor	insectivore		2007	2010	262	63	Tropical Moist	143	0.657089	0.320243	0.585118	0.583036	0	0.0011859	0	0	0.0103638	0.0095079	0.0006857	0.0050025
327	28	-4.57035	39.2709	Africa	Kenya	Hipposideridae	Hipposideros	vittatus	insectivore		2007	2010	25	0	Tropical Moist	143	0.657089	0.320243	0.585118	0.583036	0	0.0011859	0	0	0.0103638	0.0095079	0.0006857	0.0050025
328	28	-4.57035	39.2709	Africa	Kenya	Hipposideridae	Hipposideros	vittatus	insectivore		2007	2010	98	1	Tropical Moist	143	0.657089	0.320243	0.585118	0.583036	0	0.0011859	0	0	0.0103638	0.0095079	0.0006857	0.0050025
329	28	-4.57035	39.2709	Africa	Kenya	Emballonuridae	Coleura	afra	insectivore		2007	2010	69	0	Tropical Moist	143	0.657089	0.320243	0.585118	0.583036	0	0.0011859	0	0	0.0103638	0.0095079	0.0006857	0.0050025
330	28	-4.7926	39.1682	Africa	Kenya	Pteropodidae	Epomophorus	wahlbergi	frugivore		2007	2010	28	1	Tropical Moist	140	0.414481	0.601873	0.275558	0.15925	0.0139254	0.0041896	0	0	0.005725	0.003242	0.0071499	0.0020121
331	28	-4.7926	39.1682	Africa	Kenya	Pteropodidae	Eidolon	helvum	frugivore		2007	2010	3	0	Tropical Moist	140	0.414481	0.601873	0.275558	0.15925	0.0139254	0.0041896	0	0	0.005725	0.003242	0.0071499	0.0020121
332	28	-4.7926	39.1682	Africa	Kenya	Miniopteridae	Miniopterus	minor	insectivore		2007	2010	1	1	Tropical Moist	140	0.414481	0.601873	0.275558	0.15925	0.0139254	0.0041896	0	0	0.005725	0.003242	0.0071499	0.0020121
333	28	-0.303795	36.0819	Africa	Kenya	Rhinolophidae	Rhinolophus	hildebrandtii	insectivore		2007	2010	1	0	Warm Temperate Dry	182	0.903835	0.807464	0.603323	0.746984	0.435616	0.0234485	0.0171628	0.0042044	0.678012	0.487303	0.502941	0.167712
334	28	1.05493	34.7268	Africa	Kenya	Pteropodidae	Rousettus	aegyptiacus	frugivore		2007	2010	21	0	Warm Temperate Moist	172	0.671596	0.855734	0.456299	0.642767	0	0	0	0	0.0186871	0.0265011	0.0005244	0.003425
335	28	1.05493	34.7268	Africa	Kenya	Pteropodidae	Rousettus	aegyptiacus	frugivore		2007	2010	79	5	Warm Temperate Moist	172	0.671596	0.855734	0.456299	0.642767	0	0	0	0	0.0186871	0.0265011	0.0005244	0.003425
336	28	1.05493	34.7268	Africa	Kenya	Miniopteridae	Miniopterus	natalensis	insectivore		2007	2010	53	9	Warm Temperate Moist	172	0.671596	0.855734	0.456299	0.642767	0	0	0	0	0.0186871	0.0265011	0.0005244	0.003425
337	28	-0.008313	36.2579	Africa	Kenya	Rhinolophidae	Rhinolophus	sp.	insectivore		2007	2010	2	1	Warm Temperate Moist	174	0.954044	0.827285	0.882103	0.858429	0	0.0002466	0	0	0.0609834	0.098108	0.0039582	0.0212258
338	28	-0.008313	36.2579	Africa	Kenya	Rhinolophidae	Rhinolophus	landeri	insectivore		2007	2010	23	4	Warm Temperate Moist	174	0.954044	0.827285	0.882103	0.858429	0	0.0002466	0	0	0.0609834	0.098108	0.0039582	0.0212258
339	28	-0.008313	36.2579	Africa	Kenya	Rhinolophidae	Rhinolophus	hildebrandtii	insectivore		2007	2010	7	3	Warm Temperate Moist	174	0.954044	0.827285	0.882103	0.858429	0	0.0002466	0	0	0.0609834	0.098108	0.0039582	0.0212258
340	28	-0.008313	36.2579	Africa	Kenya	Rhinolophidae	Rhinolophus	landeri	insectivore		2007	2010	16	3	Warm Temperate Moist	174	0.954044	0.827285	0.882103	0.858429	0	0.0002466	0	0	0.0609834	0.098108	0.0039582	0.0212258
341	28	-0.008313	36.2579	Africa	Kenya	Miniopteridae	Miniopterus	sp.	insectivore		2007	2010	156	5	Warm Temperate Moist	174	0.954044	0.827285	0.882103	0.858429	0	0.0002466	0	0	0.0609834	0.098108	0.0039582	0.0212258
342	29	24.4391	98.6021	Asia	China	Rhinolophidae	Rhinolophus	affinis	insectivore	2012	2012	2012	10	0	Sub Tropical Moist	140	0.438055	0.684382	0.800993	0.669982	0	0.000783	0.0078984	0.0269228	0.0174973	0.0177751	0.614344	0.0926884
343	29	24.4391	98.6021	Asia	China	Rhinolophidae	Rhinolophus	pusillus	insectivore	2012	2012	2012	10	2	Sub Tropical Moist	140	0.438055	0.684382	0.800993	0.669982	0	0.000783	0.0078984	0.0269228	0.0174973	0.0177751	0.614344	0.0926884
344	29	24.4391	98.6021	Asia	China	Vespertilionidae	Myotis	daubentonii	insectivore	2012	2012	2012	10	0	Sub Tropical Moist	140	0.438055	0.684382	0.800993	0.669982	0	0.000783	0.0078984	0.0269228	0.0174973	0.0177751	0.614344	0.0926884
345	29	25.1725	98.5168	Asia	China	Rhinolophidae	Rhinolophus	affinis	insectivore	2012	2012	2012	10	0	Warm Temperate Moist	150	0.739977	0.720952	0.680933	0.686142	0.384692	0.0489728	0	0	0.0510967	0.0786423	0.0026178	0.0304895
346	29	25.1725	98.5168	Asia	China	Rhinolophidae	Rhinolophus	luctus	insectivore	2012	2012	2012	10	0	Warm Temperate Moist	150	0.739977	0.720952	0.680933	0.686142	0.384692	0.0489728	0	0	0.0510967	0.0786423	0.0026178	0.0304895
347	29	25.1725	98.5168	Asia	China	Rhinolophidae	Rhinolophus	pusillus	insectivore	2012	2012	2012	10	5	Warm Temperate Moist	150	0.739977	0.720952	0.680933	0.686142	0.384692	0.0489728	0	0	0.0510967	0.0786423	0.0026178	0.0304895
348	35	22.5476	114.179	Asia	China	Vespertilionidae	Pipistrellus	abramus	insectivore		2004	2005	14	4	Sub Tropical Moist	69	0.99919	0.655781	0.424205	0.362843	0.0132274	0.133763	0.0235962	0.0201225	0.999822	0.894711	0.734892	0.68848
349	35	22.5476	114.179	Asia	China	Miniopteridae	Miniopterus	magnater	insectivore		2004	2005	51	1	Sub Tropical Moist	69	0.99919	0.655781	0.424205	0.362843	0.0132274	0.133763	0.0235962	0.0201225	0.999822	0.894711	0.734892	0.68848
350	35	22.4779	114.194	Asia	China	Miniopteridae	Miniopterus	pusillus	insectivore		2004	2005	25	4	Sub Tropical Moist	48	1	0.655781	0.399706	0.362843	0.387346	0.133763	0	0.0201225	0.551953	0.894711	0.394391	0.68848
351	35	22.3885	114.021	Asia	China	Vespertilionidae	Myotis	pilosus	insectivore		2004	2005	23	1	Sub Tropical Moist	48	0.948765	0.655781	0.447138	0.308565	0	0.0161266	0.0251614	0.018087	0.808972	0.635569	0.534986	0.489419
352	35	22.2579	114.197	Asia	China	Vespertilionidae	Tylonycteris	pachypus	insectivore		2004	2005	21	4	Sub Tropical Moist	18	0.335446	0.655781	0.0380447	0.0530065	0	0.006273	0.0123686	0.0065429	0.914341	0.336997	0.665385	0.307518
353	35	22.2579	114.197	Asia	China	Vespertilionidae	Nyctalus	noctula	insectivore		2004	2005	7	0	Sub Tropical Moist	18	0.335446	0.655781	0.0380447	0.0530065	0	0.006273	0.0123686	0.0065429	0.914341	0.336997	0.665385	0.307518
354	35	22.2579	114.197	Asia	China	Vespertilionidae	Myotis	chinensis	insectivore		2004	2005	8	0	Sub Tropical Moist	18	0.335446	0.655781	0.0380447	0.0530065	0	0.006273	0.0123686	0.0065429	0.914341	0.336997	0.665385	0.307518
355	35	22.2579	114.197	Asia	China	Rhinolophidae	Rhinolophus	sinicus	insectivore		2004	2005	118	23	Sub Tropical Moist	18	0.335446	0.655781	0.0380447	0.0530065	0	0.006273	0.0123686	0.0065429	0.914341	0.336997	0.665385	0.307518
356	35	22.2579	114.197	Asia	China	Rhinolophidae	Rhinolophus	affinis	insectivore		2004	2005	7	0	Sub Tropical Moist	18	0.335446	0.655781	0.0380447	0.0530065	0	0.006273	0.0123686	0.0065429	0.914341	0.336997	0.665385	0.307518
357	35	22.2579	114.197	Asia	China	Pteropodidae	Rousettus	leschenaultii	frugivore		2004	2005	2	0	Sub Tropical Moist	18	0.335446	0.655781	0.0380447	0.0530065	0	0.006273	0.0123686	0.0065429	0.914341	0.336997	0.665385	0.307518
358	35	22.2579	114.197	Asia	China	Pteropodidae	Cynopterus	sphinx	frugivore		2004	2005	2	0	Sub Tropical Moist	18	0.335446	0.655781	0.0380447	0.0530065	0	0.006273	0.0123686	0.0065429	0.914341	0.336997	0.665385	0.307518
359	35	22.2579	114.197	Asia	China	Hipposideridae	Hipposideros	pomona	insectivore		2004	2005	18	0	Sub Tropical Moist	18	0.335446	0.655781	0.0380447	0.0530065	0	0.006273	0.0123686	0.0065429	0.914341	0.336997	0.665385	0.307518
360	35	22.2579	114.197	Asia	China	Hipposideridae	Hipposideros	armiger	insectivore		2004	2005	13	0	Sub Tropical Moist	18	0.335446	0.655781	0.0380447	0.0530065	0	0.006273	0.0123686	0.0065429	0.914341	0.336997	0.665385	0.307518
361	39	22.2579	114.197	Asia	China	Rhinolophidae	Rhinolophus	sinicus	insectivore		2004	2006	1337	126	Sub Tropical Moist	18	0.335446	0.655781	0.0380447	0.0530065	0	0.006273	0.0123686	0.0065429	0.914341	0.336997	0.665385	0.307518
362	41	10.6372	-61.283	America	Trinidad	Phyllostomidae	Carollia	perspicillata	frugivore	2007	2007	2007	2	0	Tropical Moist	83	0.998755	0.526002	0.560182	0.517929	0	0.0705338	0	0	0.640734	0.490926	0.955555	0.529846
363	41	10.6232	-61.2322	America	Trinidad	Mormoopidae	Pteronotus	parnellii	insectivore	2007	2007	2007	2	0	Tropical Moist	83	0.998755	0.526002	0.560206	0.482814	0.0592702	0.015417	0	0	0.612661	0.386517	0.750151	0.34108
364	41	10.6232	-61.2322	America	Trinidad	Phyllostomidae	Phyllostomus	hastatus	omnivore	2007	2007	2007	11	0	Tropical Moist	83	0.998755	0.526002	0.560206	0.482814	0.0592702	0.015417	0	0	0.612661	0.386517	0.750151	0.34108
365	41	10.5166	-61.269	America	Trinidad	Molossidae	Molossus	molossus	insectivore	2007	2007	2007	25	0	Tropical Moist	83	0.957394	0.526002	0.547458	0.554755	0	0.0057462	0	0	0.537668	0.638094	0.390025	0.588312
366	41	10.4875	-61.215	America	Trinidad	Mormoopidae	Mormoops	sp.	insectivore	2007	2007	2007	1	0	Tropical Moist	83	0.833912	0.614201	0.559816	0.537582	0	0	0	0	0.52793	0.456388	0.204848	0.340439
367	41	10.443	-61.2613	America	Trinidad	Phyllostomidae	Glossophaga	soricina	nectarivore	2007	2007	2007	7	0	Tropical Moist	83	0.957394	0.614201	0.560963	0.558195	0	0.0057462	0	0.0002357	0.551788	0.610007	0.198821	0.428513
368	41	10.443	-61.2613	America	Trinidad	Phyllostomidae	Carollia	perspicillata	frugivore	2007	2007	2007	1	0	Tropical Moist	83	0.957394	0.614201	0.560963	0.558195	0	0.0057462	0	0.0002357	0.551788	0.610007	0.198821	0.428513
369	41	10.4223	-61.4587	America	Trinidad	Phyllostomidae	Glossophaga	soricina	nectarivore	2007	2007	2007	12	1	Tropical Moist	83	0.988929	0.677287	0.559391	0.341213	0.0862277	0.0445926	0	0.0016489	0.724301	0.42197	0.936681	0.46581
370	41	10.4223	-61.4587	America	Trinidad	Noctilionidae	Noctilio	leporinus	piscivore	2007	2007	2007	6	0	Tropical Moist	83	0.988929	0.677287	0.559391	0.341213	0.0862277	0.0445926	0	0.0016489	0.724301	0.42197	0.936681	0.46581
371	41	10.4223	-61.2613	America	Trinidad	Mormoopidae	Pteronotus	parnellii	insectivore	2007	2007	2007	29	0	Tropical Moist	83	0.985763	0.614201	0.54987	0.558195	0	0.0057462	0	0.0002357	0.549664	0.610007	0.220603	0.428513
372	41	10.2844	-61.4448	America	Trinidad	Phyllostomidae	Desmodus	rotundus	sanguivore	2007	2007	2007	7	0	Tropical Moist	83	0.997493	0.677287	0.555997	0.410155	0.032457	0.0518212	0.0013503	0.0020269	0.703466	0.486969	0.93158	0.555646
373	41	10.2105	-61.5807	America	Trinidad	Phyllostomidae	Desmodus	rotundus	sanguivore	2007	2007	2007	1	0	Tropical Moist	83	0.995769	0.677287	0.56069	0.17354	0.0041482	0.0130885	0	0.0001142	0.62538	0.179991	0.692174	0.185956
374	41	10.1803	-61.5468	America	Trinidad	Phyllostomidae	Desmodus	rotundus	sanguivore	2007	2007	2007	3	0	Tropical Moist	83	0.995769	0.677287	0.566762	0.17354	0.0004047	0.0130885	0	0.0001702	0.621315	0.421624	0.737264	0.343751
375	41	10.1803	-61.5468	America	Trinidad	Phyllostomidae	Carollia	perspicillata	frugivore	2007	2007	2007	2	1	Tropical Moist	83	0.995769	0.677287	0.566762	0.17354	0.0004047	0.0130885	0	0.0001702	0.621315	0.421624	0.737264	0.343751
376	41	10.1263	-61.4458	America	Trinidad	Phyllostomidae	Desmodus	rotundus	sanguivore	2007	2007	2007	3	0	Tropical Moist	83	0.765558	0.677287	0.58326	0.451953	0	0.0010765	0	0	0.619544	0.483505	0.606691	0.413561
377	42	54.2789	9.97139	Europe	Germany	Vespertilionidae	Myotis	brandtii	insectivore	2007	2007	2007	2	0	Cool Temperate Moist	41	1	1	0.407222	0.905416	0.261382	0.0833329	0	0.0114843	0.586076	0.766539	0.0759822	0.16633
378	42	54.2717	10.2872	Europe	Germany	Vespertilionidae	Nyctalus	noctula	insectivore	2007	2007	2007	3	0	Cool Temperate Moist	42	1	0.997948	0.90684	0.779277	0.0557214	0.0579319	0	0.0103347	0.859348	0.710081	0.229672	0.269342
379	42	54.1011	10.2372	Europe	Germany	Vespertilionidae	Myotis	bechsteinii	insectivore	2007	2007	2007	9	1	Cool Temperate Moist	43	1	0.999918	0.896065	0.934324	0.0350935	0.0550342	0.0002678	0.0096234	0.886018	0.941533	0.132332	0.147063
380	42	53.9358	10.3158	Europe	Germany	Vespertilionidae	Myotis	dasycneme	insectivore	2007	2007	2007	67	17	Cool Temperate Moist	42	1	0.999918	0.80005	0.964415	0.025747	0.0535186	0.0062577	0.0108371	0.799878	0.963537	0.485178	0.144463
381	42	53.9358	10.3158	Europe	Germany	Vespertilionidae	Myotis	daubentonii	insectivore	2007	2007	2007	155	8	Cool Temperate Moist	42	1	0.999918	0.80005	0.964415	0.025747	0.0535186	0.0062577	0.0108371	0.799878	0.963537	0.485178	0.144463
382	42	53.9358	10.3158	Europe	Germany	Vespertilionidae	Pipistrellus	pygmaeus	insectivore	2007	2007	2007	57	3	Cool Temperate Moist	42	1	0.999918	0.80005	0.964415	0.025747	0.0535186	0.0062577	0.0108371	0.799878	0.963537	0.485178	0.144463
383	42	53.9358	10.3158	Europe	Germany	Vespertilionidae	Pipistrellus	nathusii	insectivore	2007	2007	2007	22	2	Cool Temperate Moist	42	1	0.999918	0.80005	0.964415	0.025747	0.0535186	0.0062577	0.0108371	0.799878	0.963537	0.485178	0.144463
384	44	6.68389	-1.62497	Africa	Ghana	Vespertilionidae	Pipistrellus	nanulus	insectivore	2007	2007	2007	1	0	Tropical Moist	141	1	0.873794	0.552443	0.796478	0.913876	0.72037	0.0256967	0.0043632	1	0.913114	0.937393	0.580543
385	44	6.68389	-1.62497	Africa	Ghana	Vespertilionidae	Glauconycteris	beatrix	insectivore	2007	2007	2007	1	0	Tropical Moist	141	1	0.873794	0.552443	0.796478	0.913876	0.72037	0.0256967	0.0043632	1	0.913114	0.937393	0.580543
386	44	6.53953	-1.41153	Africa	Ghana	Vespertilionidae	Pipistrellus	kuhlii	insectivore	2007	2007	2007	1	0	Tropical Moist	142	0.842222	0.873794	0.320911	0.577244	0	0.0243532	0	0	0.0678171	0.0819295	0.0033765	0.0117965
387	44	6.53953	-1.41153	Africa	Ghana	Vespertilionidae	Pipistrellus	nanulus	insectivore	2007	2007	2007	5	0	Tropical Moist	142	0.842222	0.873794	0.320911	0.577244	0	0.0243532	0	0	0.0678171	0.0819295	0.0033765	0.0117965
388	44	6.53953	-1.41153	Africa	Ghana	Nycteridae	Nycteris	hispida	insectivore	2007	2007	2007	1	0	Tropical Moist	142	0.842222	0.873794	0.320911	0.577244	0	0.0243532	0	0	0.0678171	0.0819295	0.0033765	0.0117965
389	44	6.53953	-1.41153	Africa	Ghana	Molossidae	Mops	sp.	insectivore	2007	2007	2007	6	0	Tropical Moist	142	0.842222	0.873794	0.320911	0.577244	0	0.0243532	0	0	0.0678171	0.0819295	0.0033765	0.0117965
390	45	-4.59069	39.2983	Africa	Kenya	Rhinolophidae	Rhinolophus	sp.	insectivore	2006	2006	2006	1	0	Tropical Moist	137	0.657089	0.320243	0.445067	0.428804	0	0.0023481	0	0	0.0078686	0.0086526	9.8e-05	0.0053259
391	45	-4.59069	39.2983	Africa	Kenya	Hipposideridae	Hipposideros	commersonii	insectivore	2006	2006	2006	10	1	Tropical Moist	137	0.657089	0.320243	0.445067	0.428804	0	0.0023481	0	0	0.0078686	0.0086526	9.8e-05	0.0053259
392	45	-4.59069	39.2983	Africa	Kenya	Emballonuridae	Taphozous	hildegardeae	insectivore	2006	2006	2006	3	0	Tropical Moist	137	0.657089	0.320243	0.445067	0.428804	0	0.0023481	0	0	0.0078686	0.0086526	9.8e-05	0.0053259
393	45	-4.59069	39.2983	Africa	Kenya	Emballonuridae	Coleura	afra	insectivore	2006	2006	2006	1	0	Tropical Moist	137	0.657089	0.320243	0.445067	0.428804	0	0.0023481	0	0	0.0078686	0.0086526	9.8e-05	0.0053259
394	45	-4.59069	39.2983	Africa	Kenya	Rhinolophidae	Rhinolophus	sp.	insectivore	2006	2006	2006	1	0	Tropical Moist	137	0.657089	0.320243	0.445067	0.428804	0	0.0023481	0	0	0.0078686	0.0086526	9.8e-05	0.0053259
395	45	-4.59069	39.2983	Africa	Kenya	Pteropodidae	Rousettus	aegyptiacus	frugivore	2006	2006	2006	11	2	Tropical Moist	137	0.657089	0.320243	0.445067	0.428804	0	0.0023481	0	0	0.0078686	0.0086526	9.8e-05	0.0053259
396	45	-4.59069	39.2983	Africa	Kenya	Miniopteridae	Miniopterus	minor	insectivore	2006	2006	2006	16	1	Tropical Moist	137	0.657089	0.320243	0.445067	0.428804	0	0.0023481	0	0	0.0078686	0.0086526	9.8e-05	0.0053259
397	45	-0.096772	34.9781	Africa	Kenya	Vespertilionidae	Laephotis	tenuipinnis	insectivore	2006	2006	2006	4	0	Sub Tropical Dry	170	0.99259	0.949151	1	0.974205	0	0.0006407	0.0019993	0.0041224	0.0995249	0.0775655	0.0117639	0.0238204
398	45	-0.096772	34.9781	Africa	Kenya	Molossidae	Mops	sp.	insectivore	2006	2006	2006	14	1	Sub Tropical Dry	170	0.99259	0.949151	1	0.974205	0	0.0006407	0.0019993	0.0041224	0.0995249	0.0775655	0.0117639	0.0238204
399	45	-0.096772	34.9781	Africa	Kenya	Pteropodidae	Lissonycteris	angolensis	frugivore	2006	2006	2006	10	0	Sub Tropical Dry	170	0.99259	0.949151	1	0.974205	0	0.0006407	0.0019993	0.0041224	0.0995249	0.0775655	0.0117639	0.0238204
400	45	-0.096772	34.9781	Africa	Kenya	Miniopteridae	Miniopterus	inflatus	insectivore	2006	2006	2006	12	7	Sub Tropical Dry	170	0.99259	0.949151	1	0.974205	0	0.0006407	0.0019993	0.0041224	0.0995249	0.0775655	0.0117639	0.0238204
401	45	-0.096772	34.9781	Africa	Kenya	Hipposideridae	Hipposideros	ruber	insectivore	2006	2006	2006	2	0	Sub Tropical Dry	170	0.99259	0.949151	1	0.974205	0	0.0006407	0.0019993	0.0041224	0.0995249	0.0775655	0.0117639	0.0238204
402	45	-0.096772	34.9781	Africa	Kenya	Pteropodidae	Eidolon	helvum	frugivore	2006	2006	2006	10	6	Sub Tropical Dry	170	0.99259	0.949151	1	0.974205	0	0.0006407	0.0019993	0.0041224	0.0995249	0.0775655	0.0117639	0.0238204
403	45	-0.096772	34.9781	Africa	Kenya	Molossidae	Mops	sp.	insectivore	2006	2006	2006	5	0	Sub Tropical Dry	170	0.99259	0.949151	1	0.974205	0	0.0006407	0.0019993	0.0041224	0.0995249	0.0775655	0.0117639	0.0238204
404	45	-0.096772	34.9781	Africa	Kenya	Molossidae	Mops	pumilus	insectivore	2006	2006	2006	3	2	Sub Tropical Dry	170	0.99259	0.949151	1	0.974205	0	0.0006407	0.0019993	0.0041224	0.0995249	0.0775655	0.0117639	0.0238204
405	45	-1.05033	36.4839	Africa	Kenya	Pteropodidae	Epomophorus	wahlbergi	frugivore	2006	2006	2006	3	0	Sub Tropical Dry	183	0.815633	0.820317	0.595413	0.650841	0	0.0044484	0.0008932	0.0084319	0.365121	0.479413	0.0002375	0.0270424
406	45	-1.05033	36.4839	Africa	Kenya	Vespertilionidae	Pipistrellus	sp.	insectivore	2006	2006	2006	1	0	Sub Tropical Dry	183	0.815633	0.820317	0.595413	0.650841	0	0.0044484	0.0008932	0.0084319	0.365121	0.479413	0.0002375	0.0270424
407	45	-1.05033	36.4839	Africa	Kenya	Rhinolophidae	Rhinolophus	sp.	insectivore	2006	2006	2006	5	0	Sub Tropical Dry	183	0.815633	0.820317	0.595413	0.650841	0	0.0044484	0.0008932	0.0084319	0.365121	0.479413	0.0002375	0.0270424
408	45	-1.05033	36.4839	Africa	Kenya	Molossidae	Otomops	martiensseni	insectivore	2006	2006	2006	19	2	Sub Tropical Dry	183	0.815633	0.820317	0.595413	0.650841	0	0.0044484	0.0008932	0.0084319	0.365121	0.479413	0.0002375	0.0270424
409	45	-2.49544	37.9084	Africa	Kenya	Rhinolophidae	Rhinolophus	hildebrandtii	insectivore	2006	2006	2006	4	0	Sub Tropical Dry	165	0.570708	0.535479	0.463944	0.350089	0	0	0.0117816	0.0014924	0.0125583	0.0114164	0.0001266	0.0006513
410	45	-2.49544	37.9084	Africa	Kenya	Miniopteridae	Miniopterus	africanus	insectivore	2006	2006	2006	8	1	Sub Tropical Dry	165	0.570708	0.535479	0.463944	0.350089	0	0	0.0117816	0.0014924	0.0125583	0.0114164	0.0001266	0.0006513
411	45	-3.76616	38.5811	Africa	Kenya	Megadermatidae	Cardioderma	cor	omnivore	2006	2006	2006	3	1	Sub Tropical Dry	152	0.477736	0.474483	0.615882	0.479581	0	0	0	0	0.0033974	0.0035668	0.0008738	0.0019228
412	45	-3.76616	38.5811	Africa	Kenya	Molossidae	Mops	pumilus	insectivore	2006	2006	2006	4	0	Sub Tropical Dry	152	0.477736	0.474483	0.615882	0.479581	0	0	0	0	0.0033974	0.0035668	0.0008738	0.0019228
413	45	-3.76616	38.5811	Africa	Kenya	Emballonuridae	Taphozous	sp.	insectivore	2006	2006	2006	2	0	Sub Tropical Dry	152	0.477736	0.474483	0.615882	0.479581	0	0	0	0	0.0033974	0.0035668	0.0008738	0.0019228
414	45	-3.76616	38.5811	Africa	Kenya	Emballonuridae	Coleura	afra	insectivore	2006	2006	2006	1	0	Sub Tropical Dry	152	0.477736	0.474483	0.615882	0.479581	0	0	0	0	0.0033974	0.0035668	0.0008738	0.0019228
415	45	-1.05954	34.8565	Africa	Kenya	Pteropodidae	Rousettus	aegyptiacus	frugivore	2006	2006	2006	9	2	Sub Tropical Moist	149	0.887869	0.87729	0.805036	0.780366	0	0	0	0	0.0365197	0.0345119	0.0121732	0.0054495
416	45	-1.05954	34.8565	Africa	Kenya	Hipposideridae	Hipposideros	ruber	insectivore	2006	2006	2006	4	0	Sub Tropical Moist	149	0.887869	0.87729	0.805036	0.780366	0	0	0	0	0.0365197	0.0345119	0.0121732	0.0054495
417	45	-1.05954	34.8565	Africa	Kenya	Pteropodidae	Rousettus	aegyptiacus	frugivore	2006	2006	2006	10	2	Sub Tropical Moist	149	0.887869	0.87729	0.805036	0.780366	0	0	0	0	0.0365197	0.0345119	0.0121732	0.0054495
418	45	-1.05954	34.8565	Africa	Kenya	Miniopteridae	Miniopterus	natalensis	insectivore	2006	2006	2006	7	1	Sub Tropical Moist	149	0.887869	0.87729	0.805036	0.780366	0	0	0	0	0.0365197	0.0345119	0.0121732	0.0054495
419	45	-3.15526	40.0784	Africa	Kenya	Molossidae	Mops	sp.	insectivore	2006	2006	2006	19	6	Tropical Moist	112	0.659035	0.424063	0.677552	0.590268	0	0.0006135	0	0.0019408	0.012077	0.0115905	0.0687075	0.010405
420	45	-3.15526	40.0784	Africa	Kenya	Pteropodidae	Rousettus	aegyptiacus	frugivore	2006	2006	2006	9	6	Tropical Moist	112	0.659035	0.424063	0.677552	0.590268	0	0.0006135	0	0.0019408	0.012077	0.0115905	0.0687075	0.010405
421	45	-3.15526	40.0784	Africa	Kenya	Megadermatidae	Cardioderma	cor	omnivore	2006	2006	2006	10	0	Tropical Moist	112	0.659035	0.424063	0.677552	0.590268	0	0.0006135	0	0.0019408	0.012077	0.0115905	0.0687075	0.010405
422	46	42.1519	27.3578	Europe	Bulgaria	Vespertilionidae	Myotis	mystacinus	insectivore	2008	2008	2008	1	0	Warm Temperate Dry	67	0.192005	0.389354	0.0524285	0.0988905	0	0.0006176	0	0.0073609	0.0361039	0.0640596	0.0015291	0.004259
423	46	42.0667	27.7667	Europe	Bulgaria	Vespertilionidae	Nyctalus	leisleri	insectivore	2008	2008	2008	3	1	Warm Temperate Dry	65	0.0796112	0.0879518	0.0029822	0.0127331	0	0.0029828	0	0.0002769	0.0126398	0.0147071	0.0411722	0.0075924
424	46	42.1589	27.5125	Europe	Bulgaria	Vespertilionidae	Pipistrellus	pygmaeus	insectivore	2008	2008	2008	2	0	Warm Temperate Moist	65	0.134518	0.389354	0.0112896	0.0760782	0	0.0028157	0	0.0098794	0.0386195	0.0600675	0.0026484	0.0081149
425	46	42.0919	27.2087	Europe	Bulgaria	Vespertilionidae	Myotis	nattereri	insectivore	2008	2008	2008	1	0	Warm Temperate Moist	67	0.608201	0.389354	0.222422	0.202508	0	0.0010794	0	0	0.0369227	0.0513395	0.0004599	0.0064666
426	46	42.0919	27.2087	Europe	Bulgaria	Vespertilionidae	Myotis	capaccinii	piscivore	2008	2008	2008	1	0	Warm Temperate Moist	67	0.608201	0.389354	0.222422	0.202508	0	0.0010794	0	0	0.0369227	0.0513395	0.0004599	0.0064666
427	46	42.0919	27.2087	Europe	Bulgaria	Vespertilionidae	Myotis	blythii	insectivore	2008	2008	2008	1	0	Warm Temperate Moist	67	0.608201	0.389354	0.222422	0.202508	0	0.0010794	0	0	0.0369227	0.0513395	0.0004599	0.0064666
428	46	42.0919	27.2087	Europe	Bulgaria	Miniopteridae	Miniopterus	schreibersii	insectivore	2008	2008	2008	38	18	Warm Temperate Moist	67	0.608201	0.389354	0.222422	0.202508	0	0.0010794	0	0	0.0369227	0.0513395	0.0004599	0.0064666
429	46	42.0058	27.4226	Europe	Bulgaria	Vespertilionidae	Plecotus	auritus	insectivore	2008	2008	2008	2	0	Warm Temperate Moist	65	0.423702	0.389354	0.0119703	0.0647906	0	0.0045532	0	0.0025961	0.0243165	0.0361269	0	0.0054816
430	46	42.0058	27.4226	Europe	Bulgaria	Vespertilionidae	Myotis	myotis	insectivore	2008	2008	2008	3	0	Warm Temperate Moist	65	0.423702	0.389354	0.0119703	0.0647906	0	0.0045532	0	0.0025961	0.0243165	0.0361269	0	0.0054816
431	47	22.4367	114.092	Asia	China	Rhinolophidae	Rhinolophus	sinicus	insectivore		2004	2006	348	29	Sub Tropical Moist	69	0.90896	0.655781	0.417063	0.308565	0	0.0161266	0.0033411	0.018087	1	0.635569	0.835063	0.489419
432	51	-1.89841	30.7635	Africa	Rwanda	Pteropodidae	Epomophorus	labiatus	frugivore		2010	2014	2	0	Sub Tropical Dry	126	0.354512	0.551485	0.0177884	0.222964	0	0.001945	0	2.9e-06	0.0047971	0.155303	2.76e-05	0.0033698
433	51	-1.89841	30.7635	Africa	Rwanda	Nycteridae	Nycteris	hispida	insectivore		2010	2014	1	0	Sub Tropical Dry	126	0.354512	0.551485	0.0177884	0.222964	0	0.001945	0	2.9e-06	0.0047971	0.155303	2.76e-05	0.0033698
434	51	-1.93579	29.2801	Africa	Rwanda	Pteropodidae	Eidolon	helvum	frugivore		2010	2014	53	4	Sub Tropical Dry	157	0.332439	0.424683	0.0927809	0.12549	0	0.0002648	0	0	0.0359501	0.0632766	0.00314	0.0057147
435	51	-1.23901	30.3599	Africa	Rwanda	Molossidae	Mops	condylurus	insectivore		2010	2014	78	0	Sub Tropical Dry	133	0.700724	0.609139	0.589104	0.718634	0	0.0065025	0.0264953	0.0025625	0.128871	0.150695	0.0202946	0.0190145
436	51	-1.5287	30.4739	Africa	Rwanda	Molossidae	Mops	condylurus	insectivore		2010	2014	20	0	Sub Tropical Dry	128	0.584636	0.609139	0.560493	0.542295	0	0	0	0.0001993	0.0276325	0.0275687	0.0005292	0.0147469
437	51	-1.8086	30.7729	Africa	Rwanda	Pteropodidae	Epomophorus	labiatus	frugivore		2010	2014	3	0	Sub Tropical Dry	131	0.28853	0.551485	0.0139481	0.14553	0	0.0012321	0	0	0.0610272	0.114677	9.38e-05	0.0009728
438	51	-1.8086	30.7729	Africa	Rwanda	Nycteridae	Nycteris	hispida	insectivore		2010	2014	1	0	Sub Tropical Dry	131	0.28853	0.551485	0.0139481	0.14553	0	0.0012321	0	0	0.0610272	0.114677	9.38e-05	0.0009728
439	51	-1.8086	30.7729	Africa	Rwanda	Megadermatidae	Lavia	frons	insectivore		2010	2014	1	0	Sub Tropical Dry	131	0.28853	0.551485	0.0139481	0.14553	0	0.0012321	0	0	0.0610272	0.114677	9.38e-05	0.0009728
440	51	-1.8086	30.7729	Africa	Rwanda	Molossidae	Mops	pumilus	insectivore		2010	2014	8	0	Sub Tropical Dry	131	0.28853	0.551485	0.0139481	0.14553	0	0.0012321	0	0	0.0610272	0.114677	9.38e-05	0.0009728
441	51	-1.8086	30.7729	Africa	Rwanda	Molossidae	Mops	condylurus	insectivore		2010	2014	12	0	Sub Tropical Dry	131	0.28853	0.551485	0.0139481	0.14553	0	0.0012321	0	0	0.0610272	0.114677	9.38e-05	0.0009728
442	51	-1.93837	30.6757	Africa	Rwanda	Molossidae	Mops	condylurus	insectivore		2010	2014	20	0	Sub Tropical Dry	129	0.88502	0.743676	0.512296	0.222964	0	0.001945	0	2.9e-06	0.309286	0.155303	0.0126642	0.0033698
443	51	-1.94786	30.4261	Africa	Rwanda	Pteropodidae	Eidolon	helvum	frugivore		2010	2014	9	6	Sub Tropical Dry	119	0.999079	0.743676	0.825096	0.718668	0	0.0007867	0.0132117	0.0011541	0.485816	0.398577	0.145713	0.036593
444	51	-1.9603	30.1291	Africa	Rwanda	Vespertilionidae	Scotophilus	viridis	insectivore		2010	2014	4	0	Sub Tropical Dry	124	0.999992	0.950534	0.678053	0.745055	0.508434	0.0657119	0.0074314	0.0030044	0.944868	0.597385	0.872323	0.165651
445	51	-1.9603	30.1291	Africa	Rwanda	Pteropodidae	Epomophorus	labiatus	frugivore		2010	2014	18	0	Sub Tropical Dry	124	0.999992	0.950534	0.678053	0.745055	0.508434	0.0657119	0.0074314	0.0030044	0.944868	0.597385	0.872323	0.165651
446	51	-1.9603	30.1291	Africa	Rwanda	Molossidae	Mops	pumilus	insectivore		2010	2014	3	1	Sub Tropical Dry	124	0.999992	0.950534	0.678053	0.745055	0.508434	0.0657119	0.0074314	0.0030044	0.944868	0.597385	0.872323	0.165651
447	51	-1.9603	30.1291	Africa	Rwanda	Pteropodidae	Eidolon	helvum	frugivore		2010	2014	15	0	Sub Tropical Dry	124	0.999992	0.950534	0.678053	0.745055	0.508434	0.0657119	0.0074314	0.0030044	0.944868	0.597385	0.872323	0.165651
448	51	-1.9603	30.1291	Africa	Rwanda	Vespertilionidae	Scotophilus	viridis	insectivore		2010	2014	1	0	Sub Tropical Dry	124	0.999992	0.950534	0.678053	0.745055	0.508434	0.0657119	0.0074314	0.0030044	0.944868	0.597385	0.872323	0.165651
449	51	-1.9603	30.1291	Africa	Rwanda	Pteropodidae	Epomophorus	labiatus	frugivore		2010	2014	2	0	Sub Tropical Dry	124	0.999992	0.950534	0.678053	0.745055	0.508434	0.0657119	0.0074314	0.0030044	0.944868	0.597385	0.872323	0.165651
450	51	-1.9603	30.1291	Africa	Rwanda	Pteropodidae	Epomophorus	labiatus	frugivore		2010	2014	17	0	Sub Tropical Dry	124	0.999992	0.950534	0.678053	0.745055	0.508434	0.0657119	0.0074314	0.0030044	0.944868	0.597385	0.872323	0.165651
451	51	-2.21553	30.2747	Africa	Rwanda	Vespertilionidae	Laephotis	zuluensis	insectivore		2010	2014	2	0	Sub Tropical Dry	119	0.855643	0.778933	0.579185	0.515262	0.0360237	0.0043263	0	0.0001637	0.34265	0.255918	0.0037372	0.0118953
452	51	-2.21553	30.2747	Africa	Rwanda	Vespertilionidae	Laephotis	tenuipinnis	insectivore		2010	2014	1	0	Sub Tropical Dry	119	0.855643	0.778933	0.579185	0.515262	0.0360237	0.0043263	0	0.0001637	0.34265	0.255918	0.0037372	0.0118953
453	51	-2.21553	30.2747	Africa	Rwanda	Pteropodidae	Epomophorus	labiatus	frugivore		2010	2014	35	0	Sub Tropical Dry	119	0.855643	0.778933	0.579185	0.515262	0.0360237	0.0043263	0	0.0001637	0.34265	0.255918	0.0037372	0.0118953
454	51	-1.55906	29.6266	Africa	Rwanda	Pteropodidae	Stenonycteris	lanosus	frugivore		2010	2014	5	0	Sub Tropical Moist	166	0.991089	0.751692	0.76921	0.77499	0.0159931	0.029451	0	0.0007953	0.438716	0.363574	0.025839	0.0280776
455	51	-1.55906	29.6266	Africa	Rwanda	Pteropodidae	Epomophorus	labiatus	frugivore		2010	2014	6	0	Sub Tropical Moist	166	0.991089	0.751692	0.76921	0.77499	0.0159931	0.029451	0	0.0007953	0.438716	0.363574	0.025839	0.0280776
456	51	-1.55906	29.6266	Africa	Rwanda	Pteropodidae	Rousettus	aegyptiacus	frugivore		2010	2014	5	2	Sub Tropical Moist	166	0.991089	0.751692	0.76921	0.77499	0.0159931	0.029451	0	0.0007953	0.438716	0.363574	0.025839	0.0280776
457	51	-1.75825	29.2923	Africa	Rwanda	Pteropodidae	Eidolon	helvum	frugivore		2010	2014	5	1	Sub Tropical Moist	160	0.674945	0.424683	0.253557	0.217948	0	0.0079667	0	0.0013237	0.20342	0.159345	0.0169116	0.0761946
458	51	-2.15027	29.5312	Africa	Rwanda	Nycteridae	Nycteris	hispida	insectivore		2010	2014	6	0	Sub Tropical Moist	158	0.936147	0.898141	0.872089	0.864301	0	0.0004096	0.0129116	0.0050928	0.118636	0.0964743	0.0168601	0.0145861
459	51	-2.23336	29.7926	Africa	Rwanda	Pteropodidae	Eidolon	helvum	frugivore		2010	2014	9	2	Sub Tropical Moist	134	0.898195	0.805758	0.87815	0.754956	0.0229421	0.0078277	0.0061403	0.0034477	0.219657	0.19085	0.120865	0.042206
460	51	-2.55179	29.0988	Africa	Rwanda	Pteropodidae	Rousettus	aegyptiacus	frugivore		2010	2014	9	2	Sub Tropical Moist	161	0.730573	0.712459	0.644112	0.653803	0	0.0040252	0	0.0021612	0.0363274	0.084409	0.0080267	0.0097202
461	51	-2.61407	29.75	Africa	Rwanda	Vespertilionidae	Scotophilus	viridis	insectivore		2010	2014	1	0	Sub Tropical Moist	132	0.997367	0.90747	0.859883	0.830585	0.0797469	0.0092243	0	0	0.42417	0.299779	0.325958	0.0435181
462	51	-2.61407	29.75	Africa	Rwanda	Pteropodidae	Myonycteris	angolensis	frugivore	2013	2013	2013	16	0	Sub Tropical Moist	132	0.997367	0.90747	0.859883	0.830585	0.0797469	0.0092243	0	0	0.42417	0.299779	0.325958	0.0435181
463	51	-2.61407	29.75	Africa	Rwanda	Pteropodidae	Epomophorus	labiatus	frugivore		2010	2014	9	1	Sub Tropical Moist	132	0.997367	0.90747	0.859883	0.830585	0.0797469	0.0092243	0	0	0.42417	0.299779	0.325958	0.0435181
464	51	-1.50735	29.5712	Africa	Rwanda	Pteropodidae	Rousettus	aegyptiacus	frugivore		2010	2014	9	0	Warm Temperate Moist	166	0.773166	0.751692	0.665711	0.398024	0.0031129	0.037612	0	0	0.352872	0.167266	0.0444155	0.013421
465	51	-1.50735	29.5712	Africa	Rwanda	Molossidae	Otomops	martiensseni	insectivore		2010	2014	1	0	Warm Temperate Moist	166	0.773166	0.751692	0.665711	0.398024	0.0031129	0.037612	0	0	0.352872	0.167266	0.0444155	0.013421
466	51	-1.50735	29.5712	Africa	Rwanda	Hipposideridae	Hipposideros	caffer	insectivore		2010	2014	15	1	Warm Temperate Moist	166	0.773166	0.751692	0.665711	0.398024	0.0031129	0.037612	0	0	0.352872	0.167266	0.0444155	0.013421
467	51	-1.50735	29.5712	Africa	Rwanda	Rhinolophidae	Rhinolophus	clivosus	insectivore	2011	2011	2011	19	4	Warm Temperate Moist	166	0.773166	0.751692	0.665711	0.398024	0.0031129	0.037612	0	0	0.352872	0.167266	0.0444155	0.013421
468	51	-1.52517	29.6973	Africa	Rwanda	Rhinolophidae	Rhinolophus	clivosus	insectivore		2010	2014	5	1	Warm Temperate Moist	157	0.763293	0.751692	0.747329	0.65778	0.0085166	0.029451	0.0015483	0.0005764	0.372758	0.297509	0.0229272	0.0472006
469	51	-1.52517	29.6973	Africa	Rwanda	Pteropodidae	Rousettus	aegyptiacus	frugivore		2010	2014	13	0	Warm Temperate Moist	157	0.763293	0.751692	0.747329	0.65778	0.0085166	0.029451	0.0015483	0.0005764	0.372758	0.297509	0.0229272	0.0472006
470	51	-1.52517	29.6973	Africa	Rwanda	Nycteridae	Nycteris	hispida	insectivore		2010	2014	1	0	Warm Temperate Moist	157	0.763293	0.751692	0.747329	0.65778	0.0085166	0.029451	0.0015483	0.0005764	0.372758	0.297509	0.0229272	0.0472006
471	51	-1.52517	29.6973	Africa	Rwanda	Hipposideridae	Hipposideros	ruber	insectivore		2010	2014	2	0	Warm Temperate Moist	157	0.763293	0.751692	0.747329	0.65778	0.0085166	0.029451	0.0015483	0.0005764	0.372758	0.297509	0.0229272	0.0472006
472	51	-2.45992	29.5835	Africa	Rwanda	Pteropodidae	Eidolon	helvum	frugivore		2010	2014	20	0	Warm Temperate Moist	144	0.999999	0.898141	1	0.986552	0.0600853	0.0052062	0	0.0038415	0.304325	0.134213	0.170647	0.0203526
473	51	-2.46875	29.1234	Africa	Rwanda	Pteropodidae	Stenonycteris	lanosus	frugivore		2010	2014	1	0	Warm Temperate Moist	162	0.606052	0.542875	0.552398	0.449007	0.004171	0.0040252	0	0.0034422	0.0281575	0.0629904	0.0143869	0.0165952
474	51	-2.46875	29.1234	Africa	Rwanda	Pteropodidae	Myonycteris	angolensis	frugivore		2010	2014	23	0	Warm Temperate Moist	162	0.606052	0.542875	0.552398	0.449007	0.004171	0.0040252	0	0.0034422	0.0281575	0.0629904	0.0143869	0.0165952
475	51	-2.52344	29.3195	Africa	Rwanda	Vespertilionidae	Laephotis	tenuipinnis	insectivore		2010	2014	5	0	Warm Temperate Moist	165	0.400888	0.542875	0.286722	0.56976	0	0.0014743	0	4.33e-05	0.0262245	0.0417014	0.0104941	0.0102322
476	51	-2.52344	29.3195	Africa	Rwanda	Pteropodidae	Myonycteris	angolensis	frugivore		2010	2014	6	1	Warm Temperate Moist	165	0.400888	0.542875	0.286722	0.56976	0	0.0014743	0	4.33e-05	0.0262245	0.0417014	0.0104941	0.0102322
477	51	-2.52344	29.3195	Africa	Rwanda	Hipposideridae	Hipposideros	caffer	insectivore	2011	2011	2011	1	0	Warm Temperate Moist	165	0.400888	0.542875	0.286722	0.56976	0	0.0014743	0	4.33e-05	0.0262245	0.0417014	0.0104941	0.0102322
478	51	-2.52441	28.9514	Africa	Rwanda	Pteropodidae	Epomophorus	labiatus	frugivore		2010	2014	5	0	Warm Temperate Moist	149	0.901334	0.542875	0.612056	0.617782	0	0.0187861	0.0111512	0.0119961	0.592263	0.425697	0.0176008	0.0401092
479	52	-1.6	13.7667	Africa	Gabon	Pteropodidae	Rousettus	aegyptiacus	frugivore	2013	2013	2013	8	0	Sub Tropical Moist	108	0.143564	0.0587677	0.133246	0.154739	0.0013863	0.0040573	0	4.3e-06	0.0078523	0.0149804	0.0051529	0.0112197
480	52	-1.6	13.7667	Africa	Gabon	Miniopteridae	Miniopterus	inflatus	insectivore	2013	2013	2013	69	0	Sub Tropical Moist	108	0.143564	0.0587677	0.133246	0.154739	0.0013863	0.0040573	0	4.3e-06	0.0078523	0.0149804	0.0051529	0.0112197
481	52	-1.6	13.7667	Africa	Gabon	Hipposideridae	Hipposideros	caffer	insectivore	2013	2013	2013	5	0	Sub Tropical Moist	108	0.143564	0.0587677	0.133246	0.154739	0.0013863	0.0040573	0	4.3e-06	0.0078523	0.0149804	0.0051529	0.0112197
482	52	-1.43333	13.2833	Africa	Gabon	Pteropodidae	Rousettus	aegyptiacus	frugivore	2014	2014	2014	119	0	Tropical Moist	105	0.125998	0.118496	0.179914	0.169812	0	0	0	3.16e-05	0.0121237	0.0149384	8.6e-06	0.0163594
483	52	-1.43333	13.2833	Africa	Gabon	Miniopteridae	Miniopterus	inflatus	insectivore	2014	2014	2014	4	0	Tropical Moist	105	0.125998	0.118496	0.179914	0.169812	0	0	0	3.16e-05	0.0121237	0.0149384	8.6e-06	0.0163594
484	52	-1.43333	13.2833	Africa	Gabon	Hipposideridae	Hipposideros	gigas	insectivore	2014	2014	2014	4	0	Tropical Moist	105	0.125998	0.118496	0.179914	0.169812	0	0	0	3.16e-05	0.0121237	0.0149384	8.6e-06	0.0163594
485	52	0.98	13.3167	Africa	Gabon	Pteropodidae	Rousettus	aegyptiacus	frugivore	2010	2010	2010	28	0	Sub Tropical Moist	145	0.0007515	0.0042613	0.0005179	0.0007466	0	0	0	0	9.16e-05	8.95e-05	7.4e-06	0.0001417
486	52	0.98	13.3167	Africa	Gabon	Hipposideridae	Hipposideros	gigas	insectivore	2010	2010	2010	5	0	Sub Tropical Moist	145	0.0007515	0.0042613	0.0005179	0.0007466	0	0	0	0	9.16e-05	8.95e-05	7.4e-06	0.0001417
487	52	0.98	13.3167	Africa	Gabon	Pteropodidae	Rousettus	aegyptiacus	frugivore	2009	2009	2009	37	0	Sub Tropical Moist	145	0.0007515	0.0042613	0.0005179	0.0007466	0	0	0	0	9.16e-05	8.95e-05	7.4e-06	0.0001417
488	52	0.98	13.3167	Africa	Gabon	Hipposideridae	Hipposideros	gigas	insectivore	2009	2009	2009	7	0	Sub Tropical Moist	145	0.0007515	0.0042613	0.0005179	0.0007466	0	0	0	0	9.16e-05	8.95e-05	7.4e-06	0.0001417
489	52	0.98	13.3167	Africa	Gabon	Hipposideridae	Hipposideros	caffer	insectivore	2009	2009	2009	46	0	Sub Tropical Moist	145	0.0007515	0.0042613	0.0005179	0.0007466	0	0	0	0	9.16e-05	8.95e-05	7.4e-06	0.0001417
490	52	0.98	13.3167	Africa	Gabon	Pteropodidae	Rousettus	aegyptiacus	frugivore	2011	2011	2011	50	0	Sub Tropical Moist	145	0.0007515	0.0042613	0.0005179	0.0007466	0	0	0	0	9.16e-05	8.95e-05	7.4e-06	0.0001417
491	52	0.98	13.3167	Africa	Gabon	Hipposideridae	Hipposideros	gigas	insectivore	2011	2011	2011	25	0	Sub Tropical Moist	145	0.0007515	0.0042613	0.0005179	0.0007466	0	0	0	0	9.16e-05	8.95e-05	7.4e-06	0.0001417
492	52	0.98	13.3167	Africa	Gabon	Hipposideridae	Hipposideros	caffer	insectivore	2011	2011	2011	25	0	Sub Tropical Moist	145	0.0007515	0.0042613	0.0005179	0.0007466	0	0	0	0	9.16e-05	8.95e-05	7.4e-06	0.0001417
493	52	0.98	13.3167	Africa	Gabon	Hipposideridae	Hipposideros	caffer	insectivore	2010	2010	2010	16	0	Sub Tropical Moist	145	0.0007515	0.0042613	0.0005179	0.0007466	0	0	0	0	9.16e-05	8.95e-05	7.4e-06	0.0001417
494	52	0.98	13.3167	Africa	Gabon	Hipposideridae	Hipposideros	caffer	insectivore	2013	2013	2013	1	0	Sub Tropical Moist	145	0.0007515	0.0042613	0.0005179	0.0007466	0	0	0	0	9.16e-05	8.95e-05	7.4e-06	0.0001417
495	52	0.98	13.3167	Africa	Gabon	Pteropodidae	Rousettus	aegyptiacus	frugivore	2013	2013	2013	35	0	Sub Tropical Moist	145	0.0007515	0.0042613	0.0005179	0.0007466	0	0	0	0	9.16e-05	8.95e-05	7.4e-06	0.0001417
496	52	0.98	13.3167	Africa	Gabon	Hipposideridae	Hipposideros	gigas	insectivore	2013	2013	2013	3	0	Sub Tropical Moist	145	0.0007515	0.0042613	0.0005179	0.0007466	0	0	0	0	9.16e-05	8.95e-05	7.4e-06	0.0001417
497	52	0.466667	13.75	Africa	Gabon	Pteropodidae	Rousettus	aegyptiacus	frugivore		2009	2014	4	0	Sub Tropical Moist	135	0.0002254	0.0018243	8e-07	0.0001706	0	0	0	0	0.0001205	0.0001155	0	1e-07
498	52	0.466667	13.75	Africa	Gabon	Miniopteridae	Miniopterus	inflatus	insectivore		2009	2013	108	1	Sub Tropical Moist	135	0.0002254	0.0018243	8e-07	0.0001706	0	0	0	0	0.0001205	0.0001155	0	1e-07
499	52	0.466667	13.75	Africa	Gabon	Hipposideridae	Hipposideros	gigas	insectivore	2009	2009	2009	17	0	Sub Tropical Moist	135	0.0002254	0.0018243	8e-07	0.0001706	0	0	0	0	0.0001205	0.0001155	0	1e-07
500	52	0.466667	13.75	Africa	Gabon	Hipposideridae	Hipposideros	caffer	insectivore	2009	2009	2009	58	2	Sub Tropical Moist	142	0.0002254	0.0018243	8e-07	0.0001706	0	0	0	0	0.0001205	0.0001155	0	1e-07
501	52	0.466667	13.75	Africa	Gabon	Emballonuridae	Coleura	afra	insectivore		2009	2014	10	0	Sub Tropical Moist	142	0.0002254	0.0018243	8e-07	0.0001706	0	0	0	0	0.0001205	0.0001155	0	1e-07
502	52	0.466667	13.75	Africa	Gabon	Pteropodidae	Rousettus	aegyptiacus	frugivore		2009	2014	6	0	Sub Tropical Moist	142	0.0002254	0.0018243	8e-07	0.0001706	0	0	0	0	0.0001205	0.0001155	0	1e-07
503	52	1.11667	13.3333	Africa	Gabon	Miniopteridae	Miniopterus	inflatus	insectivore	2010	2010	2010	7	0	Sub Tropical Moist	146	0.0019463	0.0021382	0.0009044	0.001457	0	0	0	0	6.1e-05	7.39e-05	0.0011831	0.0005189
504	52	1.11667	13.3333	Africa	Gabon	Hipposideridae	Hipposideros	gigas	insectivore		2009	2013	95	4	Sub Tropical Moist	146	0.0019463	0.0021382	0.0009044	0.001457	0	0	0	0	6.1e-05	7.39e-05	0.0011831	0.0005189
505	52	1.11667	13.3333	Africa	Gabon	Hipposideridae	Hipposideros	caffer	insectivore		2009	2013	111	11	Sub Tropical Moist	146	0.0019463	0.0021382	0.0009044	0.001457	0	0	0	0	6.1e-05	7.39e-05	0.0011831	0.0005189
506	52	1.11667	13.3333	Africa	Gabon	Emballonuridae	Coleura	afra	insectivore		2009	2014	34	0	Sub Tropical Moist	146	0.0019463	0.0021382	0.0009044	0.001457	0	0	0	0	6.1e-05	7.39e-05	0.0011831	0.0005189
507	52	1.11667	13.3333	Africa	Gabon	Miniopteridae	Miniopterus	inflatus	insectivore	2011	2011	2011	50	0	Sub Tropical Moist	146	0.0019463	0.0021382	0.0009044	0.001457	0	0	0	0	6.1e-05	7.39e-05	0.0011831	0.0005189
508	52	1.11667	13.3333	Africa	Gabon	Emballonuridae	Coleura	afra	insectivore		2009	2014	50	0	Sub Tropical Moist	146	0.0019463	0.0021382	0.0009044	0.001457	0	0	0	0	6.1e-05	7.39e-05	0.0011831	0.0005189
509	52	1.11667	13.3333	Africa	Gabon	Miniopteridae	Miniopterus	inflatus	insectivore	2013	2013	2013	11	0	Sub Tropical Moist	146	0.0019463	0.0021382	0.0009044	0.001457	0	0	0	0	6.1e-05	7.39e-05	0.0011831	0.0005189
510	52	1.11667	13.3333	Africa	Gabon	Emballonuridae	Coleura	afra	insectivore		2009	2014	18	0	Sub Tropical Moist	146	0.0019463	0.0021382	0.0009044	0.001457	0	0	0	0	6.1e-05	7.39e-05	0.0011831	0.0005189
511	54	-12.144	-44.9967	America	Brazil	Phyllostomidae	Diphylla	ecaudata	sanguivore		2015	2017	2	0	Tropical Dry	119	0.716272	0.406066	0.470836	0.324121	0	0.004506	0.0049651	0.0116482	0.546775	0.322605	0.912155	0.196464
512	54	-12.144	-44.9967	America	Brazil	Phyllostomidae	Desmodus	rotundus	sanguivore		2015	2017	1	0	Tropical Dry	119	0.716272	0.406066	0.470836	0.324121	0	0.004506	0.0049651	0.0116482	0.546775	0.322605	0.912155	0.196464
513	54	-12.144	-44.9967	America	Brazil	Phyllostomidae	Artibeus	planirostris	frugivore		2015	2017	9	0	Tropical Dry	119	0.716272	0.406066	0.470836	0.324121	0	0.004506	0.0049651	0.0116482	0.546775	0.322605	0.912155	0.196464
514	54	-12.144	-44.9967	America	Brazil	Phyllostomidae	Artibeus	lituratus	frugivore		2015	2017	9	0	Tropical Dry	119	0.716272	0.406066	0.470836	0.324121	0	0.004506	0.0049651	0.0116482	0.546775	0.322605	0.912155	0.196464
515	54	-12.144	-44.9967	America	Brazil	Molossidae	Molossus	rufus	Insectivore		2015	2017	4	0	Tropical Dry	119	0.716272	0.406066	0.470836	0.324121	0	0.004506	0.0049651	0.0116482	0.546775	0.322605	0.912155	0.196464
516	54	-12.144	-44.9967	America	Brazil	Molossidae	Eumops	glaucinus	insectivore		2015	2017	2	0	Tropical Dry	119	0.716272	0.406066	0.470836	0.324121	0	0.004506	0.0049651	0.0116482	0.546775	0.322605	0.912155	0.196464
517	54	-12.144	-44.9967	America	Brazil	Emballonuridae	Peropteryx	leucoptera	insectivore		2015	2017	1	0	Tropical Dry	119	0.716272	0.406066	0.470836	0.324121	0	0.004506	0.0049651	0.0116482	0.546775	0.322605	0.912155	0.196464
518	54	-12.144	-44.9967	America	Brazil	Molossidae	Molossus	molossus	insectivore	2016	2016	2016	11	1	Tropical Dry	119	0.716272	0.406066	0.470836	0.324121	0	0.004506	0.0049651	0.0116482	0.546775	0.322605	0.912155	0.196464
519	54	-20.9105	-49.2742	America	Brazil	Phyllostomidae	Glossophaga	soricina	nectarivore	2015	2015	2015	3	1	Sub Tropical Moist	122	1	0.976881	1	0.9845	0	0.109721	0.0056227	0.0129585	0.740963	0.653675	0.586	0.43151
520	54	-20.8675	-49.3097	America	Brazil	Vespertilionidae	Eptesicus	sp.	insectivore	2015	2015	2015	1	1	Sub Tropical Moist	121	1	0.995817	0.999876	0.9845	0.0108498	0.109721	0.004092	0.0129585	0.804484	0.653675	0.62772	0.43151
521	54	-20.0164	-49.2447	America	Brazil	Molossidae	Molossus	molossus	insectivore	2016	2016	2016	13	1	Sub Tropical Moist	124	0.994421	0.950806	0.562067	0.952303	0	0	0	0.013057	0.0245313	0.0466196	0.0004541	0.0062374
522	54	-20.8197	-49.3794	America	Brazil	Phyllostomidae	Artibeus	lituratus	frugivore	2016	2016	2016	13	1	Sub Tropical Moist	121	1	0.995817	0.9167	0.959866	0	0.109721	0.0082876	0.0129585	0.875972	0.653675	1	0.43151
523	54	-20.8675	-49.3097	America	Brazil	Molossidae	Molossus	rufus	insectivore		2015	2017	14	5	Sub Tropical Moist	121	1	0.995817	0.999876	0.9845	0.0108498	0.109721	0.004092	0.0129585	0.804484	0.653675	0.62772	0.43151
524	54	-20.9105	-49.2742	America	Brazil	Phyllostomidae	Phyllostomus	discolor	omnivore		2015	2016	5	2	Sub Tropical Moist	122	1	0.976881	1	0.9845	0	0.109721	0.0056227	0.0129585	0.740963	0.653675	0.586	0.43151
525	54	-20.8675	-49.3097	America	Brazil	Molossidae	Molossops	temminckii	insectivore		2015	2017	1	0	Sub Tropical Moist	121	1	0.995817	0.999876	0.9845	0.0108498	0.109721	0.004092	0.0129585	0.804484	0.653675	0.62772	0.43151
526	54	-20.8675	-49.3097	America	Brazil	Molossidae	Nyctinomops	laticaudatus	insectivore		2015	2017	1	0	Sub Tropical Moist	121	1	0.995817	0.999876	0.9845	0.0108498	0.109721	0.004092	0.0129585	0.804484	0.653675	0.62772	0.43151
527	54	-20.8197	-49.3794	America	Brazil	Phyllostomidae	Artibeus	planirostris	frugivore		2015	2017	3	0	Sub Tropical Moist	121	1	0.995817	0.9167	0.959866	0	0.109721	0.0082876	0.0129585	0.875972	0.653675	1	0.43151
528	54	-20.8197	-49.3794	America	Brazil	Phyllostomidae	Carollia	perspicillata	frugivore		2015	2017	1	0	Sub Tropical Moist	121	1	0.995817	0.9167	0.959866	0	0.109721	0.0082876	0.0129585	0.875972	0.653675	1	0.43151
529	54	-20.8197	-49.3794	America	Brazil	Phyllostomidae	Platyrrhinus	lineatus	frugivore		2015	2017	1	0	Sub Tropical Moist	121	1	0.995817	0.9167	0.959866	0	0.109721	0.0082876	0.0129585	0.875972	0.653675	1	0.43151
530	54	-20.8197	-49.3794	America	Brazil	Phyllostomidae	Sturnira	lilium	frugivore		2015	2017	1	0	Sub Tropical Moist	121	1	0.995817	0.9167	0.959866	0	0.109721	0.0082876	0.0129585	0.875972	0.653675	1	0.43151
531	54	-20.8197	-49.3794	America	Brazil	Phyllostomidae	Vampyressa	pusilla	frugivore		2015	2017	2	0	Sub Tropical Moist	121	1	0.995817	0.9167	0.959866	0	0.109721	0.0082876	0.0129585	0.875972	0.653675	1	0.43151
532	54	-20.8197	-49.3794	America	Brazil	Phyllostomidae	Phyllostomus	hastatus	omnivore		2015	2017	1	0	Sub Tropical Moist	121	1	0.995817	0.9167	0.959866	0	0.109721	0.0082876	0.0129585	0.875972	0.653675	1	0.43151
533	54	-20.8675	-49.3097	America	Brazil	Vespertilionidae	Eptesicus	furinalis	insectivore		2015	2017	3	0	Sub Tropical Moist	121	1	0.995817	0.999876	0.9845	0.0108498	0.109721	0.004092	0.0129585	0.804484	0.653675	0.62772	0.43151
534	54	-20.8675	-49.3097	America	Brazil	Vespertilionidae	Myotis	nigricans	insectivore		2015	2017	1	0	Sub Tropical Moist	121	1	0.995817	0.999876	0.9845	0.0108498	0.109721	0.004092	0.0129585	0.804484	0.653675	0.62772	0.43151
535	58	40.565	8.16499	Europe	Italy	Molossidae	Tadarida	teniotis	insectivore		2015	2016	1	1	Warm Temperate Dry	30	0.0243591	0.222181	0.0115492	0.278031	0	0	0	0.0012195	0.0125788	0.121036	0.03453	0.0835854
536	58	40.565	8.16499	Europe	Italy	Vespertilionidae	Eptesicus	serotinus	insectivore		2015	2016	1	0	Warm Temperate Dry	30	0.0243591	0.222181	0.0115492	0.278031	0	0	0	0.0012195	0.0125788	0.121036	0.03453	0.0835854
537	58	40.565	8.16499	Europe	Italy	Vespertilionidae	Myotis	capaccinii	piscivore		2015	2016	3	0	Warm Temperate Dry	30	0.0243591	0.222181	0.0115492	0.278031	0	0	0	0.0012195	0.0125788	0.121036	0.03453	0.0835854
538	58	40.5224	8.74352	Europe	Italy	Vespertilionidae	Myotis	punicus	insectivore		2015	2016	6	0	Warm Temperate Moist	32	0.920957	0.937724	1	0.998086	0	0.0045536	0.0340827	0.0257974	0.357013	0.344493	0.359506	0.152734
539	58	40.5224	8.74352	Europe	Italy	Rhinolophidae	Rhinolophus	mehelyi	insectivore		2015	2016	2	0	Warm Temperate Moist	32	0.920957	0.937724	1	0.998086	0	0.0045536	0.0340827	0.0257974	0.357013	0.344493	0.359506	0.152734
540	58	40.5224	8.74352	Europe	Italy	Rhinolophidae	Rhinolophus	ferrumequinum	insectivore		2015	2016	3	1	Warm Temperate Moist	32	0.920957	0.937724	1	0.998086	0	0.0045536	0.0340827	0.0257974	0.357013	0.344493	0.359506	0.152734
541	58	40.5224	8.74352	Europe	Italy	Miniopteridae	Miniopterus	schreibersii	insectivore		2015	2016	7	0	Warm Temperate Moist	32	0.920957	0.937724	1	0.998086	0	0.0045536	0.0340827	0.0257974	0.357013	0.344493	0.359506	0.152734
542	58	40.4184	8.76831	Europe	Italy	Vespertilionidae	Myotis	punicus	insectivore		2015	2016	6	0	Warm Temperate Moist	32	0.999769	0.937724	0.983557	0.960626	0.0312744	0.0173958	0.0012247	0.0175368	0.29229	0.275251	0.396766	0.142327
543	58	40.3244	8.96109	Europe	Italy	Vespertilionidae	Pipistrellus	kuhlii	insectivore		2015	2016	1	0	Warm Temperate Moist	32	0.952076	0.937724	0.874764	0.839679	0	0.0156669	0	0.011564	0.242123	0.229827	0.30875	0.118532
544	58	40.3244	8.96109	Europe	Italy	Vespertilionidae	Myotis	emarginatus	insectivore		2015	2016	2	0	Warm Temperate Moist	32	0.952076	0.937724	0.874764	0.839679	0	0.0156669	0	0.011564	0.242123	0.229827	0.30875	0.118532
545	58	39.9626	9.18518	Europe	Italy	Vespertilionidae	Plecotus	auritus	insectivore		2015	2016	1	1	Warm Temperate Moist	32	0.922606	0.535829	0.524913	0.580545	0	0.003627	0.0018754	0.0062856	0.0861898	0.115188	0.240989	0.0820986
546	60	13.1857	101.121	Asia	Thailand	Pteropodidae	Pteropus	lylei	frugivore	2012	2012	2012	35	6	Tropical Moist	86	1	0.956086	0.981871	0.945985	0.0202912	0.0296668	0.0039537	0.0095165	0.574335	0.894359	0.152156	0.305906
547	60	13.1857	101.121	Asia	Thailand	Pteropodidae	Pteropus	lylei	frugivore	2012	2012	2012	27	3	Tropical Moist	86	1	0.956086	0.981871	0.945985	0.0202912	0.0296668	0.0039537	0.0095165	0.574335	0.894359	0.152156	0.305906
548	60	13.1857	101.121	Asia	Thailand	Pteropodidae	Pteropus	lylei	frugivore	2012	2012	2012	36	0	Tropical Moist	86	1	0.956086	0.981871	0.945985	0.0202912	0.0296668	0.0039537	0.0095165	0.574335	0.894359	0.152156	0.305906
549	60	13.1857	101.121	Asia	Thailand	Pteropodidae	Pteropus	lylei	frugivore	2012	2012	2012	39	16	Tropical Moist	86	1	0.956086	0.981871	0.945985	0.0202912	0.0296668	0.0039537	0.0095165	0.574335	0.894359	0.152156	0.305906
550	60	13.1857	101.121	Asia	Thailand	Pteropodidae	Pteropus	lylei	frugivore	2012	2012	2012	20	0	Tropical Moist	86	1	0.956086	0.981871	0.945985	0.0202912	0.0296668	0.0039537	0.0095165	0.574335	0.894359	0.152156	0.305906
551	60	13.1857	101.121	Asia	Thailand	Pteropodidae	Pteropus	lylei	frugivore	2012	2012	2012	29	14	Tropical Moist	86	1	0.956086	0.981871	0.945985	0.0202912	0.0296668	0.0039537	0.0095165	0.574335	0.894359	0.152156	0.305906
552	60	13.1857	101.121	Asia	Thailand	Pteropodidae	Pteropus	lylei	frugivore	2012	2012	2012	46	14	Tropical Moist	86	1	0.956086	0.981871	0.945985	0.0202912	0.0296668	0.0039537	0.0095165	0.574335	0.894359	0.152156	0.305906
553	60	13.1857	101.121	Asia	Thailand	Pteropodidae	Pteropus	lylei	frugivore	2012	2012	2012	14	4	Tropical Moist	86	1	0.956086	0.981871	0.945985	0.0202912	0.0296668	0.0039537	0.0095165	0.574335	0.894359	0.152156	0.305906
554	60	13.1857	101.121	Asia	Thailand	Pteropodidae	Pteropus	lylei	frugivore	2012	2012	2012	14	0	Tropical Moist	86	1	0.956086	0.981871	0.945985	0.0202912	0.0296668	0.0039537	0.0095165	0.574335	0.894359	0.152156	0.305906
555	60	13.1857	101.121	Asia	Thailand	Pteropodidae	Pteropus	lylei	frugivore	2012	2012	2012	26	0	Tropical Moist	86	1	0.956086	0.981871	0.945985	0.0202912	0.0296668	0.0039537	0.0095165	0.574335	0.894359	0.152156	0.305906
556	60	13.1857	101.121	Asia	Thailand	Pteropodidae	Pteropus	lylei	frugivore	2012	2012	2012	35	9	Tropical Moist	86	1	0.956086	0.981871	0.945985	0.0202912	0.0296668	0.0039537	0.0095165	0.574335	0.894359	0.152156	0.305906
557	60	13.1857	101.121	Asia	Thailand	Pteropodidae	Pteropus	lylei	frugivore	2012	2012	2012	46	2	Tropical Moist	86	1	0.956086	0.981871	0.945985	0.0202912	0.0296668	0.0039537	0.0095165	0.574335	0.894359	0.152156	0.305906
558	63	37.1783	128.46	Asia	South Korea	Vespertilionidae	Eptesicus	serotinus	insectivore	2016	2016	2016	29	0	Warm Temperate Moist	38	0.465053	0.681092	0.378948	0.406289	0	0.0064468	0	0.0028801	0.34631	0.272621	0.614864	0.156116
559	63	36.9846	128.364	Asia	South Korea	Vespertilionidae	Murina	leucogaster	insectivore	2016	2016	2016	17	0	Warm Temperate Moist	36	0.700355	0.936709	0.62032	0.497067	0	0.0047987	0	0.0061777	0.199988	0.208017	0.437389	0.174754
560	63	36.9846	128.364	Asia	South Korea	Vespertilionidae	Myotis	ikonnikovi	insectivore	2016	2016	2016	16	0	Warm Temperate Moist	36	0.700355	0.936709	0.62032	0.497067	0	0.0047987	0	0.0061777	0.199988	0.208017	0.437389	0.174754
561	63	36.9846	128.364	Asia	South Korea	Vespertilionidae	Myotis	ikonnikovi	insectivore	2016	2016	2016	1	0	Warm Temperate Moist	36	0.700355	0.936709	0.62032	0.497067	0	0.0047987	0	0.0061777	0.199988	0.208017	0.437389	0.174754
562	63	36.9846	128.364	Asia	South Korea	Miniopteridae	Miniopterus	schreibersii	insectivore	2016	2016	2016	25	0	Warm Temperate Moist	36	0.700355	0.936709	0.62032	0.497067	0	0.0047987	0	0.0061777	0.199988	0.208017	0.437389	0.174754
563	63	36.9846	128.364	Asia	South Korea	Miniopteridae	Miniopterus	schreibersii	insectivore	2016	2016	2016	25	0	Warm Temperate Moist	36	0.700355	0.936709	0.62032	0.497067	0	0.0047987	0	0.0061777	0.199988	0.208017	0.437389	0.174754
564	63	36.9846	128.364	Asia	South Korea	Vespertilionidae	Myotis	macrodactylus	insectivore	2016	2016	2016	4	0	Warm Temperate Moist	36	0.700355	0.936709	0.62032	0.497067	0	0.0047987	0	0.0061777	0.199988	0.208017	0.437389	0.174754
565	63	36.9846	128.364	Asia	South Korea	Miniopteridae	Miniopterus	schreibersii	insectivore	2016	2016	2016	94	0	Warm Temperate Moist	36	0.700355	0.936709	0.62032	0.497067	0	0.0047987	0	0.0061777	0.199988	0.208017	0.437389	0.174754
566	63	36.7984	128.615	Asia	South Korea	Vespertilionidae	Pipistrellus	abramus	insectivore	2016	2016	2016	5	0	Warm Temperate Moist	36	1	0.724361	0.999463	0.876772	0.0695063	0.0068562	0.0003056	0.0100834	0.452858	0.27588	0.811919	0.343252
567	63	36.7984	128.615	Asia	South Korea	Vespertilionidae	Myotis	nattereri	insectivore	2016	2016	2016	30	0	Warm Temperate Moist	36	1	0.724361	0.999463	0.876772	0.0695063	0.0068562	0.0003056	0.0100834	0.452858	0.27588	0.811919	0.343252
568	63	36.7845	126.449	Asia	South Korea	Vespertilionidae	Myotis	formosus	insectivore	2016	2016	2016	7	0	Warm Temperate Moist	32	0.708794	0.980214	0.999619	0.7988	0	0.0022382	0	0.0060025	0.512104	0.361413	0.673396	0.298798
569	63	36.5685	128.731	Asia	South Korea	Vespertilionidae	Eptesicus	serotinus	insectivore	2016	2016	2016	10	0	Warm Temperate Moist	36	0.960301	0.821983	0.768915	0.792731	0	0.0034101	0.0036242	0.0048312	0.534185	0.503014	0.827406	0.345719
570	63	36.5685	128.731	Asia	South Korea	Vespertilionidae	Eptesicus	serotinus	insectivore	2016	2016	2016	43	0	Warm Temperate Moist	36	0.960301	0.821983	0.768915	0.792731	0	0.0034101	0.0036242	0.0048312	0.534185	0.503014	0.827406	0.345719
571	63	36.4357	129.057	Asia	South Korea	Vespertilionidae	Myotis	petax	insectivore	2016	2016	2016	5	0	Warm Temperate Moist	35	0.755192	0.821983	0.581812	0.500953	0	0	0	0	0.130426	0.132493	0.389088	0.125674
572	63	36.4126	129.364	Asia	South Korea	Vespertilionidae	Pipistrellus	abramus	insectivore	2016	2016	2016	5	1	Warm Temperate Moist	34	0.807126	0.515805	0.701508	0.400624	0	0.005279	0.0304393	0.0069008	0.0749462	0.0569459	0.418052	0.144494
573	63	36.4126	129.364	Asia	South Korea	Vespertilionidae	Myotis	macrodactylus	insectivore	2016	2016	2016	5	0	Warm Temperate Moist	34	0.807126	0.515805	0.701508	0.400624	0	0.005279	0.0304393	0.0069008	0.0749462	0.0569459	0.418052	0.144494
574	63	35.9835	128.93	Asia	South Korea	Miniopteridae	Miniopterus	schreibersii	insectivore	2016	2016	2016	12	0	Warm Temperate Moist	33	0.996377	0.957478	0.954642	0.793434	0	0.0032092	0.0342647	0.0126244	0.958314	0.580917	0.451809	0.2977
575	63	35.8541	129.224	Asia	South Korea	Vespertilionidae	Pipistrellus	abramus	insectivore	2016	2016	2016	10	1	Warm Temperate Moist	32	0.997359	0.722035	0.868922	0.807989	0.0024815	0.0220431	0	0.0075372	0.746755	0.550727	0.947955	0.383329
576	63	35.8541	129.224	Asia	South Korea	Vespertilionidae	Pipistrellus	abramus	insectivore	2016	2016	2016	5	1	Warm Temperate Moist	32	0.997359	0.722035	0.868922	0.807989	0.0024815	0.0220431	0	0.0075372	0.746755	0.550727	0.947955	0.383329
577	63	35.8541	129.224	Asia	South Korea	Vespertilionidae	Myotis	davidii	insectivore	2016	2016	2016	2	0	Warm Temperate Moist	32	0.997359	0.722035	0.868922	0.807989	0.0024815	0.0220431	0	0.0075372	0.746755	0.550727	0.947955	0.383329
578	63	35.8541	129.224	Asia	South Korea	Rhinolophidae	Rhinolophus	ferrumequinum	insectivore	2016	2016	2016	90	0	Warm Temperate Moist	32	0.997359	0.722035	0.868922	0.807989	0.0024815	0.0220431	0	0.0075372	0.746755	0.550727	0.947955	0.383329
579	63	35.7771	128.432	Asia	South Korea	Vespertilionidae	Pipistrellus	abramus	insectivore	2016	2016	2016	5	0	Warm Temperate Moist	31	0.998827	0.989594	0.74357	0.749607	0	0.0074334	0	0.0168567	0.8286	0.510001	0.58524	0.451729
580	63	35.5351	129.282	Asia	South Korea	Vespertilionidae	Myotis	davidii	insectivore	2016	2016	2016	9	0	Warm Temperate Moist	31	0.998767	0.449712	0.663424	0.747134	0.0436791	0.0380686	0.036107	0.0218197	0.947296	0.729167	0.86068	0.465793
581	63	35.5351	129.282	Asia	South Korea	Vespertilionidae	Eptesicus	serotinus	insectivore	2016	2016	2016	2	0	Warm Temperate Moist	31	0.998767	0.449712	0.663424	0.747134	0.0436791	0.0380686	0.036107	0.0218197	0.947296	0.729167	0.86068	0.465793
582	63	35.5351	129.282	Asia	South Korea	Vespertilionidae	Eptesicus	serotinus	insectivore	2016	2016	2016	62	0	Warm Temperate Moist	31	0.998767	0.449712	0.663424	0.747134	0.0436791	0.0380686	0.036107	0.0218197	0.947296	0.729167	0.86068	0.465793
583	63	35.5351	129.282	Asia	South Korea	Rhinolophidae	Rhinolophus	ferrumequinum	insectivore	2016	2016	2016	22	0	Warm Temperate Moist	31	0.998767	0.449712	0.663424	0.747134	0.0436791	0.0380686	0.036107	0.0218197	0.947296	0.729167	0.86068	0.465793
584	63	35.4209	127.682	Asia	South Korea	Rhinolophidae	Rhinolophus	ferrumequinum	insectivore	2016	2016	2016	7	0	Warm Temperate Moist	31	0.678875	0.839723	0.477596	0.619771	0	0	0	0.0057109	0.234973	0.282608	0.0817514	0.121995
585	63	35.3781	127.129	Asia	South Korea	Rhinolophidae	Rhinolophus	ferrumequinum	insectivore	2016	2016	2016	60	13	Warm Temperate Moist	30	0.988029	0.964533	0.99126	0.907185	0	0.0041113	0	0.0057085	0.570663	0.657276	0.590059	0.275096
586	63	35.2154	126.95	Asia	South Korea	Rhinolophidae	Rhinolophus	ferrumequinum	insectivore	2016	2016	2016	5	0	Warm Temperate Moist	31	0.99907	0.911334	0.848209	0.776712	0.0803783	0.0295407	0.0630674	0.0167369	0.991661	0.866546	0.581916	0.485698
587	63	35.2047	127.452	Asia	South Korea	Vespertilionidae	Eptesicus	serotinus	insectivore	2016	2016	2016	12	0	Warm Temperate Moist	31	0.990495	0.883966	0.757288	0.642153	0	0.0351048	5.41e-05	0.0061293	0.327595	0.272215	0.549869	0.159536
588	63	35.0747	126.511	Asia	South Korea	Vespertilionidae	Myotis	formosus	insectivore	2016	2016	2016	3	0	Warm Temperate Moist	30	0.973698	0.964821	0.999278	0.958194	0	0.0119298	0	0.000884	0.229781	0.318481	0.448691	0.31581
589	63	34.9917	126.48	Asia	South Korea	Vespertilionidae	Myotis	formosus	insectivore	2016	2016	2016	7	0	Warm Temperate Moist	30	0.99168	0.964821	1	0.576364	0.0140306	0.118691	0	0.0003171	0.200629	0.133818	0.547922	0.213464
590	63	34.9917	126.48	Asia	South Korea	Vespertilionidae	Myotis	macrodactylus	insectivore	2016	2016	2016	8	0	Warm Temperate Moist	30	0.99168	0.964821	1	0.576364	0.0140306	0.118691	0	0.0003171	0.200629	0.133818	0.547922	0.213464
591	64	57.119	9.84548	Europe	Denmark	Vespertilionidae	Pipistrellus	pygmaeus	insectivore	2014	2014	2014	9	1	Cool Temperate Moist	34	1	0.983437	0.999592	0.940095	0.011645	0.0678061	0.0211991	0.0060227	0.607374	0.517542	0.307455	0.152346
592	64	57.0367	8.96506	Europe	Denmark	Vespertilionidae	Myotis	daubentonii	insectivore	2013	2013	2013	2	0	Cool Temperate Moist	32	0.120378	0.646134	0.380556	0.286258	0	0	0	0.00117	0.11991	0.101782	0.0681321	0.0220029
593	64	56.4446	9.18675	Europe	Denmark	Vespertilionidae	Myotis	nattereri	insectivore	2016	2016	2016	1	0	Cool Temperate Moist	34	1	0.999927	0.998785	0.939731	0	0.0288286	0.0119884	0.0141275	0.595615	0.575587	0.141997	0.104216
594	64	56.4446	9.18675	Europe	Denmark	Vespertilionidae	Myotis	daubentonii	insectivore	2016	2016	2016	58	13	Cool Temperate Moist	34	1	0.999927	0.998785	0.939731	0	0.0288286	0.0119884	0.0141275	0.595615	0.575587	0.141997	0.104216
595	64	56.4446	9.18675	Europe	Denmark	Vespertilionidae	Myotis	dasycneme	insectivore	2016	2016	2016	6	1	Cool Temperate Moist	34	1	0.999927	0.998785	0.939731	0	0.0288286	0.0119884	0.0141275	0.595615	0.575587	0.141997	0.104216
596	64	56.4446	9.18675	Europe	Denmark	Vespertilionidae	Myotis	daubentonii	insectivore	2015	2015	2015	10	6	Cool Temperate Moist	34	1	0.999927	0.998785	0.939731	0	0.0288286	0.0119884	0.0141275	0.595615	0.575587	0.141997	0.104216
597	64	56.4446	9.18675	Europe	Denmark	Vespertilionidae	Myotis	nattereri	insectivore	2014	2014	2014	2	1	Cool Temperate Moist	34	1	0.999927	0.998785	0.939731	0	0.0288286	0.0119884	0.0141275	0.595615	0.575587	0.141997	0.104216
598	64	56.4446	9.18675	Europe	Denmark	Vespertilionidae	Myotis	daubentonii	insectivore	2014	2014	2014	53	9	Cool Temperate Moist	34	1	0.999927	0.998785	0.939731	0	0.0288286	0.0119884	0.0141275	0.595615	0.575587	0.141997	0.104216
599	64	56.4446	9.18675	Europe	Denmark	Vespertilionidae	Myotis	daubentonii	insectivore	2013	2013	2013	40	8	Cool Temperate Moist	34	1	0.999927	0.998785	0.939731	0	0.0288286	0.0119884	0.0141275	0.595615	0.575587	0.141997	0.104216
600	64	56.4446	9.18675	Europe	Denmark	Vespertilionidae	Myotis	dasycneme	insectivore	2013	2013	2013	2	0	Cool Temperate Moist	34	1	0.999927	0.998785	0.939731	0	0.0288286	0.0119884	0.0141275	0.595615	0.575587	0.141997	0.104216
601	64	56.4446	9.18675	Europe	Denmark	Vespertilionidae	Myotis	dasycneme	insectivore	2014	2014	2014	6	0	Cool Temperate Moist	34	1	0.999927	0.998785	0.939731	0	0.0288286	0.0119884	0.0141275	0.595615	0.575587	0.141997	0.104216
602	64	56.4446	9.18675	Europe	Denmark	Vespertilionidae	Myotis	dasycneme	insectivore	2016	2016	2016	2	2	Cool Temperate Moist	34	1	0.999927	0.998785	0.939731	0	0.0288286	0.0119884	0.0141275	0.595615	0.575587	0.141997	0.104216
603	64	56.4446	9.18675	Europe	Denmark	Vespertilionidae	Myotis	daubentonii	insectivore	2015	2015	2015	11	6	Cool Temperate Moist	34	1	0.999927	0.998785	0.939731	0	0.0288286	0.0119884	0.0141275	0.595615	0.575587	0.141997	0.104216
604	64	56.4446	9.18675	Europe	Denmark	Vespertilionidae	Myotis	dasycneme	insectivore	2015	2015	2015	1	1	Cool Temperate Moist	34	1	0.999927	0.998785	0.939731	0	0.0288286	0.0119884	0.0141275	0.595615	0.575587	0.141997	0.104216
605	64	56.4446	9.18675	Europe	Denmark	Vespertilionidae	Myotis	daubentonii	insectivore	2016	2016	2016	5	0	Cool Temperate Moist	34	1	0.999927	0.998785	0.939731	0	0.0288286	0.0119884	0.0141275	0.595615	0.575587	0.141997	0.104216
606	64	56.4446	9.18675	Europe	Denmark	Vespertilionidae	Myotis	daubentonii	insectivore	2017	2017	2017	2	0	Cool Temperate Moist	34	1	0.999927	0.998785	0.939731	0	0.0288286	0.0119884	0.0141275	0.595615	0.575587	0.141997	0.104216
607	64	56.4446	9.18675	Europe	Denmark	Vespertilionidae	Myotis	daubentonii	insectivore	2015	2015	2015	4	1	Cool Temperate Moist	34	1	0.999927	0.998785	0.939731	0	0.0288286	0.0119884	0.0141275	0.595615	0.575587	0.141997	0.104216
608	64	56.4446	9.18675	Europe	Denmark	Vespertilionidae	Myotis	dasycneme	insectivore	2015	2015	2015	2	1	Cool Temperate Moist	34	1	0.999927	0.998785	0.939731	0	0.0288286	0.0119884	0.0141275	0.595615	0.575587	0.141997	0.104216
609	64	56.4446	9.18675	Europe	Denmark	Vespertilionidae	Myotis	brandtii	insectivore	2015	2015	2015	1	0	Cool Temperate Moist	34	1	0.999927	0.998785	0.939731	0	0.0288286	0.0119884	0.0141275	0.595615	0.575587	0.141997	0.104216
610	64	56.1925	8.30545	Europe	Denmark	Vespertilionidae	Eptesicus	serotinus	insectivore	2014	2014	2014	3	3	Cool Temperate Moist	31	0.492881	0.93522	1	0.955329	0.0204743	0.0117077	0	0.0075419	0.379686	0.375165	0.0874065	0.0503454
611	64	55.4961	11.9718	Europe	Denmark	Vespertilionidae	Pipistrellus	pygmaeus	insectivore	2015	2015	2015	5	4	Cool Temperate Moist	20	1	0.906459	1	0.987592	0.416133	0.0633675	0	0.013328	0.996135	0.979473	0.353479	0.225937
612	64	55.1618	14.8626	Europe	Denmark	Vespertilionidae	Myotis	bechsteinii	insectivore	2015	2015	2015	2	0	Cool Temperate Moist	24	0.403138	0.220855	1	0.886389	0	0.001047	0.0084006	0.0125648	0.172482	0.160986	0.0174126	0.062052
613	64	55.1618	14.8626	Europe	Denmark	Vespertilionidae	Plecotus	auritus	insectivore	2013	2013	2013	1	0	Cool Temperate Moist	24	0.403138	0.220855	1	0.886389	0	0.001047	0.0084006	0.0125648	0.172482	0.160986	0.0174126	0.062052
614	64	55.1618	14.8626	Europe	Denmark	Vespertilionidae	Myotis	mystacinus	insectivore	2013	2013	2013	1	0	Cool Temperate Moist	24	0.403138	0.220855	1	0.886389	0	0.001047	0.0084006	0.0125648	0.172482	0.160986	0.0174126	0.062052
615	64	55.1618	14.8626	Europe	Denmark	Vespertilionidae	Myotis	nattereri	insectivore	2013	2013	2013	8	0	Cool Temperate Moist	24	0.403138	0.220855	1	0.886389	0	0.001047	0.0084006	0.0125648	0.172482	0.160986	0.0174126	0.062052
616	64	55.1618	14.8626	Europe	Denmark	Vespertilionidae	Myotis	bechsteinii	insectivore	2013	2013	2013	4	0	Cool Temperate Moist	24	0.403138	0.220855	1	0.886389	0	0.001047	0.0084006	0.0125648	0.172482	0.160986	0.0174126	0.062052
617	64	55.1618	14.8626	Europe	Denmark	Vespertilionidae	Myotis	mystacinus	insectivore	2016	2016	2016	1	0	Cool Temperate Moist	24	0.403138	0.220855	1	0.886389	0	0.001047	0.0084006	0.0125648	0.172482	0.160986	0.0174126	0.062052
618	64	55.1618	14.8626	Europe	Denmark	Vespertilionidae	Myotis	brandtii	insectivore	2013	2013	2013	2	0	Cool Temperate Moist	24	0.403138	0.220855	1	0.886389	0	0.001047	0.0084006	0.0125648	0.172482	0.160986	0.0174126	0.062052
619	64	55.1443	10.2802	Europe	Denmark	Vespertilionidae	Pipistrellus	pygmaeus	insectivore	2013	2013	2013	6	1	Cool Temperate Moist	18	0.162962	0.441926	0.92305	0.819899	0	0.0003078	0	0.0096844	0.462967	0.423956	0.0707194	0.105791
620	64	54.7272	11.4647	Europe	Denmark	Vespertilionidae	Myotis	nattereri	insectivore	2013	2013	2013	1	0	Cool Temperate Moist	18	0.0479082	0.601395	1	0.863678	0	0	0.0013602	0.0103549	0.242945	0.213254	0.238715	0.116287
621	66	44.8645	2.75477	Europe	France	Vespertilionidae	Pipistrellus	pipistrellus	insectivore		2008	2016	1	0	Cool Temperate Moist	64	0.899087	0.923702	0.53877	0.574202	0	0.003869	0	0.005084	0.549826	0.431526	0.0271861	0.105307
622	66	44.7876	2.79933	Europe	France	Vespertilionidae	Pipistrellus	pygmaeus	insectivore		2008	2016	1	0	Cool Temperate Moist	64	0.911347	0.957092	0.572249	0.570326	0	0.0011325	0.0107526	0.0136115	0.396223	0.386075	0.115876	0.0819511
623	66	44.7876	2.79933	Europe	France	Vespertilionidae	Pipistrellus	pipistrellus	insectivore		2008	2016	9	0	Cool Temperate Moist	64	0.911347	0.957092	0.572249	0.570326	0	0.0011325	0.0107526	0.0136115	0.396223	0.386075	0.115876	0.0819511
624	66	44.7876	2.79933	Europe	France	Vespertilionidae	Myotis	mystacinus	insectivore		2008	2016	1	0	Cool Temperate Moist	64	0.911347	0.957092	0.572249	0.570326	0	0.0011325	0.0107526	0.0136115	0.396223	0.386075	0.115876	0.0819511
625	66	44.7876	2.79933	Europe	France	Vespertilionidae	Myotis	emarginatus	insectivore		2008	2016	2	0	Cool Temperate Moist	64	0.911347	0.957092	0.572249	0.570326	0	0.0011325	0.0107526	0.0136115	0.396223	0.386075	0.115876	0.0819511
626	66	44.7731	2.88255	Europe	France	Vespertilionidae	Eptesicus	serotinus	insectivore		2008	2016	2	0	Cool Temperate Moist	64	0.851549	0.807733	0.560866	0.570326	0	0.0011325	0.0157065	0.0136115	0.378619	0.386075	0.105039	0.0819511
627	66	44.3815	2.81843	Europe	France	Rhinolophidae	Rhinolophus	hipposideros	insectivore		2008	2016	3	0	Cool Temperate Moist	66	0.993058	0.987996	0.661644	0.654073	0	0.0046497	0.0068374	0.0081667	0.477233	0.463083	0.320344	0.101968
628	66	44.3815	2.81843	Europe	France	Rhinolophidae	Rhinolophus	hipposideros	insectivore		2008	2016	8	0	Cool Temperate Moist	66	0.993058	0.987996	0.661644	0.654073	0	0.0046497	0.0068374	0.0081667	0.477233	0.463083	0.320344	0.101968
629	66	44.3815	2.81843	Europe	France	Rhinolophidae	Rhinolophus	hipposideros	insectivore		2008	2016	1	0	Cool Temperate Moist	66	0.993058	0.987996	0.661644	0.654073	0	0.0046497	0.0068374	0.0081667	0.477233	0.463083	0.320344	0.101968
630	66	44.3815	2.81843	Europe	France	Vespertilionidae	Myotis	nattereri	insectivore		2008	2016	5	0	Cool Temperate Moist	66	0.993058	0.987996	0.661644	0.654073	0	0.0046497	0.0068374	0.0081667	0.477233	0.463083	0.320344	0.101968
631	66	44.3815	2.81843	Europe	France	Vespertilionidae	Myotis	emarginatus	insectivore		2008	2016	7	0	Cool Temperate Moist	66	0.993058	0.987996	0.661644	0.654073	0	0.0046497	0.0068374	0.0081667	0.477233	0.463083	0.320344	0.101968
632	66	44.3815	2.81843	Europe	France	Vespertilionidae	Myotis	bechsteinii	insectivore		2008	2016	2	0	Cool Temperate Moist	66	0.993058	0.987996	0.661644	0.654073	0	0.0046497	0.0068374	0.0081667	0.477233	0.463083	0.320344	0.101968
633	66	44.3815	2.81843	Europe	France	Rhinolophidae	Rhinolophus	ferrumequinum	insectivore		2008	2016	7	0	Cool Temperate Moist	66	0.993058	0.987996	0.661644	0.654073	0	0.0046497	0.0068374	0.0081667	0.477233	0.463083	0.320344	0.101968
634	66	44.3815	2.81843	Europe	France	Miniopteridae	Miniopterus	schreibersii	insectivore		2008	2016	12	1	Cool Temperate Moist	66	0.993058	0.987996	0.661644	0.654073	0	0.0046497	0.0068374	0.0081667	0.477233	0.463083	0.320344	0.101968
635	66	44.3351	3.02622	Europe	France	Vespertilionidae	Myotis	nattereri	insectivore		2008	2016	1	0	Cool Temperate Moist	66	0.876279	0.730092	0.657108	0.64574	0	0.005996	0.0078273	0.0039778	0.414544	0.417652	0.239768	0.0932877
636	66	44.3351	3.02622	Europe	France	Rhinolophidae	Rhinolophus	ferrumequinum	insectivore		2008	2016	2	0	Cool Temperate Moist	66	0.876279	0.730092	0.657108	0.64574	0	0.005996	0.0078273	0.0039778	0.414544	0.417652	0.239768	0.0932877
637	66	42.5575	0.752992	Europe	Spain	Vespertilionidae	Eptesicus	serotinus	insectivore		2008	2016	1	0	Cool Temperate Moist	67	0.612731	0.625061	0.410269	0.405356	0	0.0016919	0.0055299	0.0036934	0.0118585	0.0131885	0.204549	0.0844562
638	66	42.5575	0.752992	Europe	Spain	Vespertilionidae	Nyctalus	leisleri	insectivore		2008	2016	3	0	Cool Temperate Moist	67	0.612731	0.625061	0.410269	0.405356	0	0.0016919	0.0055299	0.0036934	0.0118585	0.0131885	0.204549	0.0844562
639	66	42.5015	2.54896	Europe	France	Vespertilionidae	Myotis	escalerai	insectivore		2008	2016	3	0	Cool Temperate Moist	66	0.642866	0.835345	0.0061505	0.0213535	0	0.0001636	0	0.0087888	0.306752	0.275375	0.0206706	0.0631012
640	66	42.5015	2.54896	Europe	France	Vespertilionidae	Myotis	blythii	insectivore		2008	2016	2	0	Cool Temperate Moist	66	0.642866	0.835345	0.0061505	0.0213535	0	0.0001636	0	0.0087888	0.306752	0.275375	0.0206706	0.0631012
641	66	42.5015	2.54896	Europe	France	Vespertilionidae	Myotis	alcathoe	insectivore		2008	2016	1	0	Cool Temperate Moist	66	0.642866	0.835345	0.0061505	0.0213535	0	0.0001636	0	0.0087888	0.306752	0.275375	0.0206706	0.0631012
642	66	42.5015	2.54896	Europe	France	Rhinolophidae	Rhinolophus	ferrumequinum	insectivore		2008	2016	3	1	Cool Temperate Moist	66	0.642866	0.835345	0.0061505	0.0213535	0	0.0001636	0	0.0087888	0.306752	0.275375	0.0206706	0.0631012
643	66	41.8733	0.718822	Europe	Spain	Vespertilionidae	Myotis	myotis	insectivore		2008	2016	2	2	Warm Temperate Dry	53	0.998964	0.962	0.682325	0.607056	0.0236662	0.0638988	0	0.0025027	0.289471	0.213062	0.141648	0.0299872
644	66	41.8733	0.718822	Europe	Spain	Vespertilionidae	Myotis	blythii	insectivore		2008	2016	1	0	Warm Temperate Dry	53	0.998964	0.962	0.682325	0.607056	0.0236662	0.0638988	0	0.0025027	0.289471	0.213062	0.141648	0.0299872
645	66	41.8733	0.718822	Europe	Spain	Miniopteridae	Miniopterus	schreibersii	insectivore		2008	2016	1	1	Warm Temperate Dry	53	0.998964	0.962	0.682325	0.607056	0.0236662	0.0638988	0	0.0025027	0.289471	0.213062	0.141648	0.0299872
646	66	40.9981	-0.671413	Europe	Spain	Vespertilionidae	Plecotus	austriacus	insectivore		2008	2016	2	0	Warm Temperate Dry	42	0.253679	0.597098	0.195518	0.182538	0.0702367	0.0072109	0	0.0036676	0.0695208	0.0692387	0.098531	0.0380418
647	66	40.9981	-0.671413	Europe	Spain	Vespertilionidae	Pipistrellus	pipistrellus	insectivore		2008	2016	1	0	Warm Temperate Dry	42	0.253679	0.597098	0.195518	0.182538	0.0702367	0.0072109	0	0.0036676	0.0695208	0.0692387	0.098531	0.0380418
648	66	40.9981	-0.671413	Europe	Spain	Vespertilionidae	Pipistrellus	kuhlii	insectivore		2008	2016	3	0	Warm Temperate Dry	42	0.253679	0.597098	0.195518	0.182538	0.0702367	0.0072109	0	0.0036676	0.0695208	0.0692387	0.098531	0.0380418
649	66	40.9981	-0.671413	Europe	Spain	Vespertilionidae	Hypsugo	savii	insectivore		2008	2016	1	0	Warm Temperate Dry	42	0.253679	0.597098	0.195518	0.182538	0.0702367	0.0072109	0	0.0036676	0.0695208	0.0692387	0.098531	0.0380418
650	66	40.9974	-0.675526	Europe	Spain	Molossidae	Tadarida	teniotis	insectivore		2008	2016	8	1	Warm Temperate Dry	42	0.159074	0.597098	0.245619	0.182538	0.0206615	0.0072109	0	0.0036676	0.0637371	0.0692387	0.153332	0.0380418
651	66	39.7187	2.902	Europe	Spain	Vespertilionidae	Myotis	myotis	insectivore		2008	2016	88	8	Warm Temperate Dry	23	1	0.796006	0.44575	0.336663	0	0.0185741	0.0211323	0.0136914	1	0.84006	0.552676	0.186257
652	66	39.7187	2.902	Europe	Spain	Miniopteridae	Miniopterus	schreibersii	insectivore		2008	2016	6	1	Warm Temperate Dry	23	1	0.796006	0.44575	0.336663	0	0.0185741	0.0211323	0.0136914	1	0.84006	0.552676	0.186257
653	66	39.7187	2.902	Europe	Spain	Vespertilionidae	Myotis	escalerai	insectivore		2008	2016	8	0	Warm Temperate Dry	23	1	0.796006	0.44575	0.336663	0	0.0185741	0.0211323	0.0136914	1	0.84006	0.552676	0.186257
654	66	39.7187	2.902	Europe	Spain	Rhinolophidae	Rhinolophus	ferrumequinum	insectivore		2008	2016	4	0	Warm Temperate Dry	23	1	0.796006	0.44575	0.336663	0	0.0185741	0.0211323	0.0136914	1	0.84006	0.552676	0.186257
655	66	39.5794	2.65077	Europe	Spain	Miniopteridae	Miniopterus	schreibersii	insectivore		2008	2016	1	0	Warm Temperate Dry	23	0.171383	0.702188	0.0530803	0.130289	0	0.0040969	0.0031079	0.0208992	0.833743	0.931028	0.833743	0.479377
656	66	39.5336	-0.410114	Europe	Spain	Rhinolophidae	Rhinolophus	ferrumequinum	insectivore		2008	2016	48	8	Warm Temperate Dry	39	0.999802	0.87566	0.274852	0.246864	0.156598	0.0992445	0.0092129	0.0279853	1	0.935662	0.989779	0.848159
657	66	39.4911	2.88557	Europe	Spain	Vespertilionidae	Myotis	myotis	insectivore		2008	2016	89	12	Warm Temperate Dry	23	0.562048	0.169696	0.364176	0.303455	0	0.0002819	0.0515244	0.0129541	0.999987	0.940064	0.474237	0.270701
658	66	39.4911	2.88557	Europe	Spain	Vespertilionidae	Myotis	capaccinii	piscivore		2008	2016	6	6	Warm Temperate Dry	23	0.562048	0.169696	0.364176	0.303455	0	0.0002819	0.0515244	0.0129541	0.999987	0.940064	0.474237	0.270701
659	66	39.4911	2.88557	Europe	Spain	Rhinolophidae	Rhinolophus	ferrumequinum	insectivore		2008	2016	1	1	Warm Temperate Dry	23	0.562048	0.169696	0.364176	0.303455	0	0.0002819	0.0515244	0.0129541	0.999987	0.940064	0.474237	0.270701
660	66	36.4078	10.1416	Africa	Tunisia	Vespertilionidae	Myotis	punicus	insectivore		2008	2016	7	2	Warm Temperate Dry	40	0.731404	0.805926	0.825606	0.836848	0.0215379	0.003459	4.25e-05	0.0075329	0.290399	0.203352	0.625834	0.15883
661	66	36.4078	10.1416	Africa	Tunisia	Vespertilionidae	Myotis	punicus	insectivore		2008	2016	1	1	Warm Temperate Dry	40	0.731404	0.805926	0.825606	0.836848	0.0215379	0.003459	4.25e-05	0.0075329	0.290399	0.203352	0.625834	0.15883
662	66	36.4078	10.1416	Africa	Tunisia	Vespertilionidae	Eptesicus	isabellinus	insectivore		2008	2016	2	0	Warm Temperate Dry	40	0.731404	0.805926	0.825606	0.836848	0.0215379	0.003459	4.25e-05	0.0075329	0.290399	0.203352	0.625834	0.15883
663	66	48.0001	-4.11075	Europe	France	Vespertilionidae	Pipistrellus	pipistrellus	insectivore		2008	2016	3	0	Warm Temperate Moist	45	0.675519	0.856509	0.789891	0.822914	0	0.0511596	0.0022802	0.0202257	0.69313	0.698144	0.853685	0.284823
664	66	47.917	-4.36564	Europe	France	Rhinolophidae	Rhinolophus	ferrumequinum	insectivore		2008	2016	705	90	Warm Temperate Moist	45	0.0532509	0.0523467	0.169408	0.591832	0	0	0	0.0036295	0.437242	0.424422	0.0567306	0.127582
665	66	47.6952	-2.36351	Europe	France	Vespertilionidae	Barbastella	barbastellus	insectivore		2008	2016	1	0	Warm Temperate Moist	50	1	0.99119	0.869788	0.873002	0	0.0208266	0.0039994	0.0125027	0.722128	0.68078	0.112262	0.107772
666	66	47.6952	-2.36351	Europe	France	Vespertilionidae	Myotis	emarginatus	insectivore		2008	2016	1	0	Warm Temperate Moist	50	1	0.99119	0.869788	0.873002	0	0.0208266	0.0039994	0.0125027	0.722128	0.68078	0.112262	0.107772
667	66	47.6952	-2.36351	Europe	France	Rhinolophidae	Rhinolophus	ferrumequinum	insectivore		2008	2016	2	0	Warm Temperate Moist	50	1	0.99119	0.869788	0.873002	0	0.0208266	0.0039994	0.0125027	0.722128	0.68078	0.112262	0.107772
668	66	47.5188	-2.30305	Europe	France	Vespertilionidae	Myotis	myotis	insectivore		2008	2016	17	0	Warm Temperate Moist	49	0.997832	0.85819	0.702164	0.875752	0	0.0856184	0.0205392	0.0141227	0.658262	0.734816	0.260073	0.0893737
669	66	47.4354	-2.09049	Europe	France	Vespertilionidae	Myotis	myotis	insectivore		2008	2016	18	0	Warm Temperate Moist	49	1	0.998649	0.7261	0.738379	0.0043471	0.090168	0.0655211	0.0256442	0.950706	0.837312	0.449724	0.153807
670	66	47.4354	-2.09049	Europe	France	Vespertilionidae	Myotis	bechsteinii	insectivore		2008	2016	9	0	Warm Temperate Moist	49	1	0.998649	0.7261	0.738379	0.0043471	0.090168	0.0655211	0.0256442	0.950706	0.837312	0.449724	0.153807
671	66	47.4354	-2.09049	Europe	France	Vespertilionidae	Myotis	mystacinus	insectivore		2008	2016	3	0	Warm Temperate Moist	49	1	0.998649	0.7261	0.738379	0.0043471	0.090168	0.0655211	0.0256442	0.950706	0.837312	0.449724	0.153807
672	66	47.4354	-2.09049	Europe	France	Vespertilionidae	Myotis	emarginatus	insectivore		2008	2016	5	0	Warm Temperate Moist	49	1	0.998649	0.7261	0.738379	0.0043471	0.090168	0.0655211	0.0256442	0.950706	0.837312	0.449724	0.153807
673	66	47.4354	-2.09049	Europe	France	Vespertilionidae	Myotis	daubentonii	insectivore		2008	2016	20	1	Warm Temperate Moist	49	1	0.998649	0.7261	0.738379	0.0043471	0.090168	0.0655211	0.0256442	0.950706	0.837312	0.449724	0.153807
674	66	47.4354	-2.09049	Europe	France	Rhinolophidae	Rhinolophus	ferrumequinum	insectivore		2008	2016	2	0	Warm Temperate Moist	49	1	0.998649	0.7261	0.738379	0.0043471	0.090168	0.0655211	0.0256442	0.950706	0.837312	0.449724	0.153807
675	66	44.4904	2.75848	Europe	France	Vespertilionidae	Pipistrellus	pipistrellus	insectivore		2008	2016	1	0	Warm Temperate Moist	65	0.992291	0.987996	0.619491	0.628694	0.0026099	0.0156369	0.0212958	0.0160782	0.460362	0.489766	0.11457	0.135521
676	66	44.4904	2.75848	Europe	France	Vespertilionidae	Myotis	nattereri	insectivore		2008	2016	1	0	Warm Temperate Moist	65	0.992291	0.987996	0.619491	0.628694	0.0026099	0.0156369	0.0212958	0.0160782	0.460362	0.489766	0.11457	0.135521
677	66	44.0832	3.06049	Europe	France	Vespertilionidae	Myotis	blythii	insectivore		2008	2016	1	0	Warm Temperate Moist	65	0.642775	0.708024	0.428293	0.424125	0	0.001534	0.0289656	0.015349	0.461361	0.437526	0.449868	0.160817
678	66	44.0832	3.06049	Europe	France	Vespertilionidae	Myotis	myotis	insectivore		2008	2016	3	0	Warm Temperate Moist	65	0.642775	0.708024	0.428293	0.424125	0	0.001534	0.0289656	0.015349	0.461361	0.437526	0.449868	0.160817
679	66	44.0751	2.53164	Europe	France	Vespertilionidae	Myotis	nattereri	insectivore		2008	2016	2	0	Warm Temperate Moist	65	0.997575	0.93539	0.873782	0.84009	0	0.0035372	0	0.0076948	0.538414	0.531579	0.0362056	0.0644728
680	66	44.0751	2.53164	Europe	France	Vespertilionidae	Myotis	emarginatus	insectivore		2008	2016	4	0	Warm Temperate Moist	65	0.997575	0.93539	0.873782	0.84009	0	0.0035372	0	0.0076948	0.538414	0.531579	0.0362056	0.0644728
681	66	44.0751	2.53164	Europe	France	Vespertilionidae	Myotis	daubentonii	insectivore		2008	2016	6	2	Warm Temperate Moist	65	0.997575	0.93539	0.873782	0.84009	0	0.0035372	0	0.0076948	0.538414	0.531579	0.0362056	0.0644728
682	66	44.0751	2.53164	Europe	France	Vespertilionidae	Myotis	alcathoe	insectivore		2008	2016	1	0	Warm Temperate Moist	65	0.997575	0.93539	0.873782	0.84009	0	0.0035372	0	0.0076948	0.538414	0.531579	0.0362056	0.0644728
683	66	44.0751	2.53164	Europe	France	Miniopteridae	Miniopterus	schreibersii	insectivore		2008	2016	1	0	Warm Temperate Moist	65	0.997575	0.93539	0.873782	0.84009	0	0.0035372	0	0.0076948	0.538414	0.531579	0.0362056	0.0644728
684	66	44.0364	2.81118	Europe	France	Vespertilionidae	Myotis	capaccinii	piscivore		2008	2016	1	0	Warm Temperate Moist	63	0.999798	0.93539	0.652479	0.672717	0	0.0021123	0.0419176	0.0230625	0.472776	0.470664	0.0296235	0.057424
685	66	44.0364	2.81118	Europe	France	Rhinolophidae	Rhinolophus	ferrumequinum	insectivore		2008	2016	161	61	Warm Temperate Moist	63	0.999798	0.93539	0.652479	0.672717	0	0.0021123	0.0419176	0.0230625	0.472776	0.470664	0.0296235	0.057424
686	66	43.9319	4.29308	Europe	France	Vespertilionidae	Plecotus	austriacus	insectivore		2008	2016	1	0	Warm Temperate Moist	63	0.999977	0.991288	0.488474	0.41476	0.029308	0.114654	0.0207375	0.0077787	0.892145	0.894336	0.187543	0.256002
687	66	43.9319	4.29308	Europe	France	Vespertilionidae	Pipistrellus	pipistrellus	insectivore		2008	2016	2	0	Warm Temperate Moist	63	0.999977	0.991288	0.488474	0.41476	0.029308	0.114654	0.0207375	0.0077787	0.892145	0.894336	0.187543	0.256002
688	66	43.9319	4.29308	Europe	France	Vespertilionidae	Myotis	daubentonii	insectivore		2008	2016	4	0	Warm Temperate Moist	63	0.999977	0.991288	0.488474	0.41476	0.029308	0.114654	0.0207375	0.0077787	0.892145	0.894336	0.187543	0.256002
689	66	43.9319	4.29308	Europe	France	Vespertilionidae	Eptesicus	serotinus	insectivore		2008	2016	2	1	Warm Temperate Moist	63	0.999977	0.991288	0.488474	0.41476	0.029308	0.114654	0.0207375	0.0077787	0.892145	0.894336	0.187543	0.256002
690	66	43.9319	4.29308	Europe	France	Vespertilionidae	Myotis	capaccinii	piscivore		2008	2016	6	0	Warm Temperate Moist	63	0.999977	0.991288	0.488474	0.41476	0.029308	0.114654	0.0207375	0.0077787	0.892145	0.894336	0.187543	0.256002
691	66	43.9319	4.29308	Europe	France	Miniopteridae	Miniopterus	schreibersii	insectivore		2008	2016	1	0	Warm Temperate Moist	63	0.999977	0.991288	0.488474	0.41476	0.029308	0.114654	0.0207375	0.0077787	0.892145	0.894336	0.187543	0.256002
692	66	43.9319	4.29308	Europe	France	Vespertilionidae	Myotis	myotis	insectivore		2008	2016	3	0	Warm Temperate Moist	63	0.999977	0.991288	0.488474	0.41476	0.029308	0.114654	0.0207375	0.0077787	0.892145	0.894336	0.187543	0.256002
693	66	42.8103	0.713797	Europe	Spain	Vespertilionidae	Myotis	daubentonii	insectivore		2008	2016	2	0	Warm Temperate Moist	67	0.560454	0.424988	0.268989	0.0950877	0	0.0053424	0.0240649	0.0130928	0.0429729	0.151262	0.486843	0.143621
694	66	42.8103	0.713797	Europe	Spain	Vespertilionidae	Myotis	blythii	insectivore		2008	2016	4	0	Warm Temperate Moist	67	0.560454	0.424988	0.268989	0.0950877	0	0.0053424	0.0240649	0.0130928	0.0429729	0.151262	0.486843	0.143621
695	66	42.8103	0.713797	Europe	Spain	Miniopteridae	Miniopterus	schreibersii	insectivore		2008	2016	2	0	Warm Temperate Moist	67	0.560454	0.424988	0.268989	0.0950877	0	0.0053424	0.0240649	0.0130928	0.0429729	0.151262	0.486843	0.143621
696	66	42.8103	0.713797	Europe	Spain	Vespertilionidae	Myotis	myotis	insectivore		2008	2016	1	1	Warm Temperate Moist	67	0.560454	0.424988	0.268989	0.0950877	0	0.0053424	0.0240649	0.0130928	0.0429729	0.151262	0.486843	0.143621
697	66	42.0748	0.915201	Europe	Spain	Vespertilionidae	Myotis	myotis	insectivore		2008	2016	1	0	Warm Temperate Moist	56	0.834796	0.847083	0.606153	0.61398	0	0.0041526	0.0191869	0.0150416	0.100996	0.0776583	0.129536	0.06297
698	66	42.0748	0.915201	Europe	Spain	Vespertilionidae	Myotis	capaccinii	piscivore		2008	2016	1	1	Warm Temperate Moist	56	0.834796	0.847083	0.606153	0.61398	0	0.0041526	0.0191869	0.0150416	0.100996	0.0776583	0.129536	0.06297
699	66	41.6819	2.05811	Europe	Spain	Vespertilionidae	Nyctalus	leisleri	insectivore		2008	2016	1	0	Warm Temperate Moist	51	1	0.887159	0.274213	0.217416	0.452388	0.32209	0.0255135	0.020824	1	0.987426	0.388312	0.301355
700	66	41.6819	2.05811	Europe	Spain	Miniopteridae	Miniopterus	schreibersii	insectivore		2008	2016	9	1	Warm Temperate Moist	51	1	0.887159	0.274213	0.217416	0.452388	0.32209	0.0255135	0.020824	1	0.987426	0.388312	0.301355
701	66	41.6496	2.73411	Europe	Spain	Vespertilionidae	Myotis	myotis	insectivore		2008	2016	7	4	Warm Temperate Moist	49	0.141034	0.480637	0.323225	0.335332	0	0	0.0154473	0.0111292	0.867471	0.726929	0.741329	0.353852
702	66	41.6496	2.73411	Europe	Spain	Miniopteridae	Miniopterus	schreibersii	insectivore		2008	2016	8	0	Warm Temperate Moist	49	0.141034	0.480637	0.323225	0.335332	0	0	0.0154473	0.0111292	0.867471	0.726929	0.741329	0.353852
703	66	41.5185	1.5757	Europe	Spain	Vespertilionidae	Myotis	escalerai	insectivore		2008	2016	2	0	Warm Temperate Moist	48	1	0.643144	0.566909	0.48356	0	0.0435317	0.0325258	0.0278834	0.966111	0.975454	0.145932	0.353489
704	66	41.3541	1.83968	Europe	Spain	Vespertilionidae	Myotis	capaccinii	piscivore		2008	2016	1	0	Warm Temperate Moist	44	0.28808	0.643144	0.0300903	0.0602979	0	0.0033353	0.0379786	0.040875	1	0.999959	0.389478	0.553629
705	66	41.3541	1.83968	Europe	Spain	Miniopteridae	Miniopterus	schreibersii	insectivore		2008	2016	1	0	Warm Temperate Moist	44	0.28808	0.643144	0.0300903	0.0602979	0	0.0033353	0.0379786	0.040875	1	0.999959	0.389478	0.553629
706	66	41.3454	1.6953	Europe	Spain	Vespertilionidae	Myotis	escalerai	insectivore		2008	2016	2	0	Warm Temperate Moist	44	0.372844	0.643144	0.415058	0.305161	0	0.0200707	0.0330219	0.0293957	1	0.999988	0.775148	0.494103
707	66	39.982	4.00925	Europe	Spain	Rhinolophidae	Rhinolophus	ferrumequinum	insectivore		2008	2016	2	0	Warm Temperate Moist	21	0.359276	0.401618	0.585098	0.31676	0	0	0.0281914	0.0043724	0.193666	0.103193	0.26236	0.0477817
708	66	31.85	-6.51	Africa	Morocco	Rhinolophidae	Rhinolophus	ferrumequinum	insectivore		2008	2016	2	0	Warm Temperate Dry	49	0.583582	0.432707	0.569993	0.564835	0	0	0	0	0.0838519	0.0573049	0.0054494	0.0073313
709	66	44.0751	2.53164	Europe	France	Vespertilionidae	Myotis	nattereri	insectivore		2008	2016	34	3	Warm Temperate Moist	65	0.997575	0.93539	0.873782	0.84009	0	0.0035372	0	0.0076948	0.538414	0.531579	0.0362056	0.0644728
710	66	44.4456	2.8558	Europe	France	Vespertilionidae	Myotis	nattereri	insectivore		2008	2016	2	0	Warm Temperate Moist	67	0.980889	0.730092	0.635124	0.605775	0	0.0046497	0	0.0117362	0.426402	0.440094	0.0402135	0.0819586
711	66	44.9103	1.38198	Europe	France	Vespertilionidae	Pipistrellus	pipistrellus	insectivore		2008	2016	6	0	Warm Temperate Moist	59	0.999051	0.978087	0.577732	0.658694	0.0135194	0.0077709	0.0113579	0.0070288	0.602026	0.635432	0.0574772	0.0908054
712	66	31.85	-6.51	Africa	Morocco	Vespertilionidae	Myotis	punicus	insectivore		2008	2016	3	0	Warm Temperate Dry	49	0.583582	0.432707	0.569993	0.564835	0	0	0	0	0.0838519	0.0573049	0.0054494	0.0073313
713	68	22.2579	114.197	Asia	China	Vespertilionidae	Tylonycteris	pachypus	insectivore		2015	2016	78	14	Sub Tropical Moist	18	0.335446	0.655781	0.0380447	0.0530065	0	0.006273	0.0123686	0.0065429	0.914341	0.336997	0.665385	0.307518
714	68	22.2579	114.197	Asia	China	Vespertilionidae	Pipistrellus	abramus	insectivore	2015	2015	2015	12	0	Sub Tropical Moist	18	0.335446	0.655781	0.0380447	0.0530065	0	0.006273	0.0123686	0.0065429	0.914341	0.336997	0.665385	0.307518
715	68	22.2579	114.197	Asia	China	Rhinolophidae	Rhinolophus	pusillus	insectivore		2015	2016	356	2	Sub Tropical Moist	18	0.335446	0.655781	0.0380447	0.0530065	0	0.006273	0.0123686	0.0065429	0.914341	0.336997	0.665385	0.307518
716	68	22.2579	114.197	Asia	China	Pteropodidae	Cynopterus	sphinx	frugivore	2016	2016	2016	1	0	Sub Tropical Moist	18	0.335446	0.655781	0.0380447	0.0530065	0	0.006273	0.0123686	0.0065429	0.914341	0.336997	0.665385	0.307518
717	68	22.2579	114.197	Asia	China	Miniopteridae	Miniopterus	schreibersii	insectivore		2015	2016	78	24	Sub Tropical Moist	18	0.335446	0.655781	0.0380447	0.0530065	0	0.006273	0.0123686	0.0065429	0.914341	0.336997	0.665385	0.307518
718	68	22.2579	114.197	Asia	China	Vespertilionidae	Myotis	pilosus	insectivore		2015	2016	42	10	Sub Tropical Moist	18	0.335446	0.655781	0.0380447	0.0530065	0	0.006273	0.0123686	0.0065429	0.914341	0.336997	0.665385	0.307518
719	68	22.2579	114.197	Asia	China	Pteropodidae	Eonycteris	spelaea	nectarivore	2015	2015	2015	1	0	Sub Tropical Moist	18	0.335446	0.655781	0.0380447	0.0530065	0	0.006273	0.0123686	0.0065429	0.914341	0.336997	0.665385	0.307518
720	68	22.2579	114.197	Asia	China	Hipposideridae	Hipposideros	armiger	insectivore		2008	2016	421	0	Sub Tropical Moist	18	0.335446	0.655781	0.0380447	0.0530065	0	0.006273	0.0123686	0.0065429	0.914341	0.336997	0.665385	0.307518
721	68	22.2579	114.197	Asia	China	Rhinolophidae	Rhinolophus	sinicus	insectivore	2015	2015	2015	2	0	Sub Tropical Moist	18	0.335446	0.655781	0.0380447	0.0530065	0	0.006273	0.0123686	0.0065429	0.914341	0.336997	0.665385	0.307518
722	68	22.2579	114.197	Asia	China	Vespertilionidae	Pipistrellus	tenuis	insectivore	2015	2015	2015	13	0	Sub Tropical Moist	18	0.335446	0.655781	0.0380447	0.0530065	0	0.006273	0.0123686	0.0065429	0.914341	0.336997	0.665385	0.307518
723	69	35.7201	117.946	Asia	China	Vespertilionidae	Eptesicus	serotinus	insectivore	2015	2015	2015	26	11	Warm Temperate Moist	28	1	1	1	0.993256	0	0	0	0.0020442	0.608695	0.448391	0.424248	0.162436
724	69	35.7201	117.946	Asia	China	Rhinolophidae	Rhinolophus	ferrumequinum	insectivore	2015	2015	2015	4	0	Warm Temperate Moist	28	1	1	1	0.993256	0	0	0	0.0020442	0.608695	0.448391	0.424248	0.162436
725	69	35.7201	117.946	Asia	China	Rhinolophidae	Rhinolophus	pusillus	insectivore	2015	2015	2015	14	1	Warm Temperate Moist	28	1	1	1	0.993256	0	0	0	0.0020442	0.608695	0.448391	0.424248	0.162436
726	69	35.7201	117.946	Asia	China	Vespertilionidae	Myotis	fimbriatus	insectivore	2015	2015	2015	34	6	Warm Temperate Moist	28	1	1	1	0.993256	0	0	0	0.0020442	0.608695	0.448391	0.424248	0.162436
727	69	35.7201	117.946	Asia	China	Vespertilionidae	Myotis	pequinius	insectivore	2015	2015	2015	57	3	Warm Temperate Moist	28	1	1	1	0.993256	0	0	0	0.0020442	0.608695	0.448391	0.424248	0.162436
728	69	35.7201	117.946	Asia	China	Vespertilionidae	Myotis	pilosus	insectivore	2015	2015	2015	10	2	Warm Temperate Moist	28	1	1	1	0.993256	0	0	0	0.0020442	0.608695	0.448391	0.424248	0.162436
729	72	39.6771	141.088	Asia	Japan	Rhinolophidae	Rhinolophus	cornutus	insectivore	2013	2013	2013	27	5	Cool Temperate Moist	41	0.993915	0.951787	0.846364	0.841677	0.0253318	0.0350863	0.06955	0.0230515	0.964814	0.909279	0.415131	0.352076
730	72	39.6771	141.088	Asia	Japan	Rhinolophidae	Rhinolophus	ferrumequinum	insectivore	2013	2013	2013	6	0	Cool Temperate Moist	41	0.993915	0.951787	0.846364	0.841677	0.0253318	0.0350863	0.06955	0.0230515	0.964814	0.909279	0.415131	0.352076
731	72	39.6771	141.088	Asia	Japan	Vespertilionidae	Murina	ussuriensis	insectivore	2013	2013	2013	1	0	Cool Temperate Moist	41	0.993915	0.951787	0.846364	0.841677	0.0253318	0.0350863	0.06955	0.0230515	0.964814	0.909279	0.415131	0.352076
732	72	39.6771	141.088	Asia	Japan	Vespertilionidae	Myotis	macrodactylus	insectivore	2013	2013	2013	4	0	Cool Temperate Moist	41	0.993915	0.951787	0.846364	0.841677	0.0253318	0.0350863	0.06955	0.0230515	0.964814	0.909279	0.415131	0.352076
733	72	39.6019	141.251	Asia	Japan	Rhinolophidae	Rhinolophus	cornutus	insectivore	2013	2013	2013	27	3	Cool Temperate Moist	41	1	0.856146	0.660369	0.683581	0	0.0161894	0.0336643	0.0174206	0.785465	0.814255	0.0914309	0.168999
734	74	25.8439	100.569	Asia	China	Vespertilionidae	Myotis	daubentonii	insectivore	2011	2011	2011	64	5	Sub Tropical Dry	114	0.959735	0.826168	0.900404	0.893539	0.0975105	0.0305968	0	0	0.267214	0.146508	0.498814	0.0827446
735	74	25.8439	100.569	Asia	China	Rhinolophidae	Rhinolophus	hipposideros	insectivore	2011	2011	2011	4	0	Sub Tropical Dry	114	0.959735	0.826168	0.900404	0.893539	0.0975105	0.0305968	0	0	0.267214	0.146508	0.498814	0.0827446
736	74	25.8439	100.569	Asia	China	Rhinolophidae	Rhinolophus	ferrumequinum	insectivore	2011	2011	2011	32	2	Sub Tropical Dry	114	0.959735	0.826168	0.900404	0.893539	0.0975105	0.0305968	0	0	0.267214	0.146508	0.498814	0.0827446
737	74	22.0026	100.771	Asia	China	Rhinolophidae	Rhinolophus	hipposideros	insectivore	2011	2011	2011	4	1	Sub Tropical Moist	138	0.392781	0.401517	0.72758	0.605923	0	0.0015022	0.0001186	0.0084614	0.476165	0.291806	0.758287	0.248815
738	74	22.0026	100.771	Asia	China	Rhinolophidae	Rhinolophus	ferrumequinum	insectivore	2011	2011	2011	30	1	Sub Tropical Moist	138	0.392781	0.401517	0.72758	0.605923	0	0.0015022	0.0001186	0.0084614	0.476165	0.291806	0.758287	0.248815
739	74	31.4066	121.485	Asia	China	Rhinolophidae	Rhinolophus	hipposideros	insectivore	2011	2011	2011	3	0	Warm Temperate Moist	36	1	0.77044	0.391501	0.334849	0.842658	0.805791	0.0111691	0.0174956	0.652546	0.581208	0.647409	0.556477
740	74	31.4066	121.485	Asia	China	Rhinolophidae	Rhinolophus	affinis	insectivore	2011	2011	2011	11	2	Warm Temperate Moist	36	1	0.77044	0.391501	0.334849	0.842658	0.805791	0.0111691	0.0174956	0.652546	0.581208	0.647409	0.556477
741	74	25.4869	100.55	Asia	China	Vespertilionidae	Myotis	davidii	insectivore	2011	2011	2011	83	11	Warm Temperate Moist	114	0.964074	0.762799	0.745603	0.757359	0	0.0177232	0.0094849	0.0209166	0.146713	0.146224	0.633177	0.198603
742	74	25.4869	100.55	Asia	China	Vespertilionidae	Myotis	daubentonii	insectivore	2011	2011	2011	22	2	Warm Temperate Moist	114	0.964074	0.762799	0.745603	0.757359	0	0.0177232	0.0094849	0.0209166	0.146713	0.146224	0.633177	0.198603
743	74	25.4869	100.55	Asia	China	Rhinolophidae	Rhinolophus	ferrumequinum	insectivore	2011	2011	2011	15	0	Warm Temperate Moist	114	0.964074	0.762799	0.745603	0.757359	0	0.0177232	0.0094849	0.0209166	0.146713	0.146224	0.633177	0.198603
744	75	46.585	11.2025	Europe	Italy	Vespertilionidae	Myotis	blythii	insectivore		2009	2012	19	1	Cool Temperate Moist	70	0.691559	0.672943	0.30102	0.309384	0	0.0050299	0.0722587	0.0186285	0.559176	0.441356	0.247824	0.229711
745	75	45.6244	9.035	Europe	Italy	Vespertilionidae	Eptesicus	serotinus	insectivore		2009	2012	9	1	Warm Temperate Moist	59	1	1	0.693434	0.664275	0.202202	0.387137	0.0298083	0.0393638	1	1	0.989016	0.933543
746	76	24.7521	46.7717	Asia	Saudi Arabia	Rhinopomatidae	Rhinopoma	microphyllum	insectivore	2012	2012	2012	1	0	Tropical Dry	21	1	0.881089	0.560076	0.543211	0.909223	0.866744	0	0.010954	0.363824	0.265432	1	0.95923
747	76	19.9874	42.6235	Asia	Saudi Arabia	Vespertilionidae	Pipistrellus	kuhlii	insectivore	2012	2012	2012	2	0	Tropical Dry	29	0.497905	0.137332	0.422777	0.349971	0	0.0167355	0	0.0070201	0.177087	0.0812244	0.82589	0.576667
748	76	19.9874	42.6235	Asia	Saudi Arabia	Vespertilionidae	Eptesicus	bottae	insectivore	2012	2012	2012	1	0	Tropical Dry	29	0.497905	0.137332	0.422777	0.349971	0	0.0167355	0	0.0070201	0.177087	0.0812244	0.82589	0.576667
749	76	19.9874	42.6235	Asia	Saudi Arabia	Pteropodidae	Rousettus	aegyptiacus	frugivore	2012	2012	2012	3	0	Tropical Dry	29	0.497905	0.137332	0.422777	0.349971	0	0.0167355	0	0.0070201	0.177087	0.0812244	0.82589	0.576667
750	76	19.9874	42.6235	Asia	Saudi Arabia	Pteropodidae	Eidolon	helvum	frugivore	2012	2012	2012	25	5	Tropical Dry	29	0.497905	0.137332	0.422777	0.349971	0	0.0167355	0	0.0070201	0.177087	0.0812244	0.82589	0.576667
751	76	19.9874	42.6235	Asia	Saudi Arabia	Emballonuridae	Taphozous	perforatus	insectivore	2012	2012	2012	25	2	Tropical Dry	29	0.497905	0.137332	0.422777	0.349971	0	0.0167355	0	0.0070201	0.177087	0.0812244	0.82589	0.576667
752	76	24.7521	46.7717	Asia	Saudi Arabia	Rhinopomatidae	Rhinopoma	hardwickii	insectivore	2012	2012	2012	35	0	Tropical Dry	21	1	0.881089	0.560076	0.543211	0.909223	0.866744	0	0.010954	0.363824	0.265432	1	0.95923
753	79	52.1721	4.5065	Europe	Netherlands	Vespertilionidae	Nyctalus	noctula	insectivore	2009	2009	2009	14	5	Cool Temperate Moist	40	1	0.991593	0.599763	0.501385	0.654226	0.514115	0.0137351	0.0052654	0.962866	0.814506	0.938457	0.656148
754	79	52.1721	4.5065	Europe	Netherlands	Vespertilionidae	Pipistrellus	nathusii	insectivore	2009	2009	2009	8	0	Cool Temperate Moist	40	1	0.991593	0.599763	0.501385	0.654226	0.514115	0.0137351	0.0052654	0.962866	0.814506	0.938457	0.656148
755	79	52.0712	4.52093	Europe	Netherlands	Vespertilionidae	Eptesicus	serotinus	insectivore	2009	2009	2009	1	0	Cool Temperate Moist	39	1	0.991593	0.516927	0.583239	0.863244	0.532471	0	0.0089685	0.798627	0.969364	0.665143	0.874157
756	79	51.9648	6.21794	Europe	Netherlands	Vespertilionidae	Myotis	mystacinus	insectivore	2009	2009	2009	3	0	Cool Temperate Moist	42	1	1	0.76646	0.713866	0.0766601	0.120262	0.0289085	0.0115208	1	0.999611	0.320148	0.290107
757	79	50.8456	5.79061	Europe	Netherlands	Vespertilionidae	Myotis	emarginatus	insectivore	2009	2009	2009	6	0	Cool Temperate Moist	51	1	0.998225	0.828728	0.800045	0	0.0874431	3.35e-05	0.0074301	1	0.991407	0.412046	0.442325
758	79	50.8456	5.79061	Europe	Netherlands	Vespertilionidae	Myotis	myotis	insectivore	2009	2009	2009	1	0	Cool Temperate Moist	51	1	0.998225	0.828728	0.800045	0	0.0874431	3.35e-05	0.0074301	1	0.991407	0.412046	0.442325
759	79	50.8456	5.79061	Europe	Netherlands	Vespertilionidae	Myotis	bechsteinii	insectivore	2009	2009	2009	4	0	Cool Temperate Moist	51	1	0.998225	0.828728	0.800045	0	0.0874431	3.35e-05	0.0074301	1	0.991407	0.412046	0.442325
760	81	14.6496	121.06	Asia	Philipines	Vespertilionidae	Scotophilus	kuhlii	insectivore	2008	2008	2008	4	4	Tropical Moist	42	0.994919	0.66932	0.103025	0.307674	0.821576	0.700289	0.0073358	0.0162392	1	0.906095	0.992261	0.694427
761	81	14.6496	121.06	Asia	Philipines	Vespertilionidae	Pipistrellus	javanicus	insectivore	2008	2008	2008	3	0	Tropical Moist	42	0.994919	0.66932	0.103025	0.307674	0.821576	0.700289	0.0073358	0.0162392	1	0.906095	0.992261	0.694427
762	81	14.6496	121.06	Asia	Philipines	Pteropodidae	Rousettus	amplexicaudatus	frugivore	2008	2008	2008	1	1	Tropical Moist	42	0.994919	0.66932	0.103025	0.307674	0.821576	0.700289	0.0073358	0.0162392	1	0.906095	0.992261	0.694427
763	81	14.6496	121.06	Asia	Philipines	Pteropodidae	Ptenochirus	jagori	frugivore	2008	2008	2008	1	0	Tropical Moist	42	0.994919	0.66932	0.103025	0.307674	0.821576	0.700289	0.0073358	0.0162392	1	0.906095	0.992261	0.694427
764	81	14.6496	121.06	Asia	Philipines	Pteropodidae	Cynopterus	brachyotis	frugivore	2008	2008	2008	18	6	Tropical Moist	42	0.994919	0.66932	0.103025	0.307674	0.821576	0.700289	0.0073358	0.0162392	1	0.906095	0.992261	0.694427
765	81	14.6496	121.06	Asia	Philipines	Pteropodidae	Eonycteris	spelaea	nectarivore	2008	2008	2008	1	1	Tropical Moist	42	0.994919	0.66932	0.103025	0.307674	0.821576	0.700289	0.0073358	0.0162392	1	0.906095	0.992261	0.694427
766	81	14.6496	121.06	Asia	Philipines	Pteropodidae	Ptenochirus	jagori	frugivore	2008	2008	2008	1	0	Tropical Moist	42	0.994919	0.66932	0.103025	0.307674	0.821576	0.700289	0.0073358	0.0162392	1	0.906095	0.992261	0.694427
767	81	14.6496	121.06	Asia	Philipines	Pteropodidae	Eonycteris	spelaea	nectarivore	2008	2008	2008	1	1	Tropical Moist	42	0.994919	0.66932	0.103025	0.307674	0.821576	0.700289	0.0073358	0.0162392	1	0.906095	0.992261	0.694427
768	81	14.6496	121.06	Asia	Philipines	Pteropodidae	Cynopterus	brachyotis	frugivore	2008	2008	2008	1	1	Tropical Moist	42	0.994919	0.66932	0.103025	0.307674	0.821576	0.700289	0.0073358	0.0162392	1	0.906095	0.992261	0.694427
769	81	14.1776	121.221	Asia	Philipines	Pteropodidae	Ptenochirus	jagori	frugivore	2008	2008	2008	14	11	Tropical Moist	46	0.999997	0.909332	0.0980248	0.53906	0.0039432	0.0666196	0.0160972	0.0174877	0.888999	0.814193	0.257144	0.348797
770	81	14.1776	121.221	Asia	Philipines	Pteropodidae	Eonycteris	spelaea	nectarivore	2008	2008	2008	3	2	Tropical Moist	46	0.999997	0.909332	0.0980248	0.53906	0.0039432	0.0666196	0.0160972	0.0174877	0.888999	0.814193	0.257144	0.348797
771	81	14.1776	121.221	Asia	Philipines	Pteropodidae	Cynopterus	brachyotis	frugivore	2008	2008	2008	4	2	Tropical Moist	46	0.999997	0.909332	0.0980248	0.53906	0.0039432	0.0666196	0.0160972	0.0174877	0.888999	0.814193	0.257144	0.348797
772	83	42.2542	-2.41371	Europe	Spain	Vespertilionidae	Myotis	alcathoe	insectivore		2004	2007	1	0	Cool Temperate Moist	62	0.247155	0.516482	0.12866	0.181154	0	0	0	0.0003862	0.0916534	0.074309	0.0166444	0.039446
773	83	37.5849	-5.67305	Europe	Spain	Vespertilionidae	Eptesicus	isabellinus	insectivore		2004	2007	8	1	Warm Temperate Dry	41	0.954089	0.809146	0.749564	0.654392	0	0.012119	0.0024284	0.00871	0.280367	0.238902	0.288795	0.156583
774	83	41.9818	2.70613	Europe	Spain	Vespertilionidae	Myotis	nattereri	insectivore		2004	2007	3	0	Warm Temperate Moist	57	0.999987	0.939791	0.574527	0.515263	0.170508	0.0761593	0.0525186	0.0202652	0.94204	0.887599	0.234991	0.312158
775	89	16.8321	-91.4994	America	Mexico	Vespertilionidae	Myotis	nigricans	insectivore	2010	2010	2010	1	0	Sub Tropical Moist	127	0.0272553	0.0597548	0.0282252	0.0360547	0	0	0	0	0.0127219	0.0137223	0.0386366	0.0082941
776	89	16.8321	-91.4994	America	Mexico	Vespertilionidae	Myotis	keaysi	insectivore	2010	2010	2010	2	0	Sub Tropical Moist	127	0.0272553	0.0597548	0.0282252	0.0360547	0	0	0	0	0.0127219	0.0137223	0.0386366	0.0082941
777	89	16.8321	-91.4994	America	Mexico	Vespertilionidae	Bauerus	dubiaquercus	insectivore	2010	2010	2010	17	0	Sub Tropical Moist	127	0.0272553	0.0597548	0.0282252	0.0360547	0	0	0	0	0.0127219	0.0137223	0.0386366	0.0082941
778	89	16.8321	-91.4994	America	Mexico	Phyllostomidae	Desmodus	rotundus	sanguivore	2010	2010	2010	3	0	Sub Tropical Moist	127	0.0272553	0.0597548	0.0282252	0.0360547	0	0	0	0	0.0127219	0.0137223	0.0386366	0.0082941
779	89	16.8321	-91.4994	America	Mexico	Phyllostomidae	Phylloderma	stenops	omnivore	2010	2010	2010	2	0	Sub Tropical Moist	127	0.0272553	0.0597548	0.0282252	0.0360547	0	0	0	0	0.0127219	0.0137223	0.0386366	0.0082941
780	89	16.8321	-91.4994	America	Mexico	Phyllostomidae	Glossophaga	commissarisi	nectarivore	2010	2010	2010	2	0	Sub Tropical Moist	127	0.0272553	0.0597548	0.0282252	0.0360547	0	0	0	0	0.0127219	0.0137223	0.0386366	0.0082941
781	89	16.8321	-91.4994	America	Mexico	Phyllostomidae	Mimon	cozumelae	insectivore	2010	2010	2010	1	0	Sub Tropical Moist	127	0.0272553	0.0597548	0.0282252	0.0360547	0	0	0	0	0.0127219	0.0137223	0.0386366	0.0082941
782	89	16.8321	-91.4994	America	Mexico	Phyllostomidae	Micronycteris	schmidtorum	insectivore	2010	2010	2010	3	0	Sub Tropical Moist	127	0.0272553	0.0597548	0.0282252	0.0360547	0	0	0	0	0.0127219	0.0137223	0.0386366	0.0082941
783	89	16.8321	-91.4994	America	Mexico	Phyllostomidae	Micronycteris	microtis	insectivore	2010	2010	2010	1	0	Sub Tropical Moist	127	0.0272553	0.0597548	0.0282252	0.0360547	0	0	0	0	0.0127219	0.0137223	0.0386366	0.0082941
784	89	16.8321	-91.4994	America	Mexico	Phyllostomidae	Lonchorhina	aurita	insectivore	2010	2010	2010	1	1	Sub Tropical Moist	127	0.0272553	0.0597548	0.0282252	0.0360547	0	0	0	0	0.0127219	0.0137223	0.0386366	0.0082941
785	89	16.8321	-91.4994	America	Mexico	Phyllostomidae	Uroderma	bilobatum	frugivore	2010	2010	2010	2	0	Sub Tropical Moist	127	0.0272553	0.0597548	0.0282252	0.0360547	0	0	0	0	0.0127219	0.0137223	0.0386366	0.0082941
786	89	16.8321	-91.4994	America	Mexico	Phyllostomidae	Sturnira	ludovici	frugivore	2010	2010	2010	7	0	Sub Tropical Moist	127	0.0272553	0.0597548	0.0282252	0.0360547	0	0	0	0	0.0127219	0.0137223	0.0386366	0.0082941
787	89	16.8321	-91.4994	America	Mexico	Phyllostomidae	Platyrrhinus	helleri	frugivore	2010	2010	2010	5	0	Sub Tropical Moist	127	0.0272553	0.0597548	0.0282252	0.0360547	0	0	0	0	0.0127219	0.0137223	0.0386366	0.0082941
788	89	16.8321	-91.4994	America	Mexico	Phyllostomidae	Glossophaga	soricina	nectarivore	2010	2010	2010	12	0	Sub Tropical Moist	127	0.0272553	0.0597548	0.0282252	0.0360547	0	0	0	0	0.0127219	0.0137223	0.0386366	0.0082941
789	89	16.8321	-91.4994	America	Mexico	Phyllostomidae	Carollia	sowelli	frugivore	2010	2010	2010	11	1	Sub Tropical Moist	127	0.0272553	0.0597548	0.0282252	0.0360547	0	0	0	0	0.0127219	0.0137223	0.0386366	0.0082941
790	89	16.8321	-91.4994	America	Mexico	Phyllostomidae	Carollia	perspicillata	frugivore	2010	2010	2010	1	0	Sub Tropical Moist	127	0.0272553	0.0597548	0.0282252	0.0360547	0	0	0	0	0.0127219	0.0137223	0.0386366	0.0082941
791	89	16.8321	-91.4994	America	Mexico	Phyllostomidae	Artibeus	watsoni	frugivore	2010	2010	2010	7	0	Sub Tropical Moist	127	0.0272553	0.0597548	0.0282252	0.0360547	0	0	0	0	0.0127219	0.0137223	0.0386366	0.0082941
792	89	16.8321	-91.4994	America	Mexico	Phyllostomidae	Artibeus	phaeotis	frugivore	2010	2010	2010	3	2	Sub Tropical Moist	127	0.0272553	0.0597548	0.0282252	0.0360547	0	0	0	0	0.0127219	0.0137223	0.0386366	0.0082941
793	89	16.8321	-91.4994	America	Mexico	Phyllostomidae	Artibeus	lituratus	frugivore	2010	2010	2010	16	0	Sub Tropical Moist	127	0.0272553	0.0597548	0.0282252	0.0360547	0	0	0	0	0.0127219	0.0137223	0.0386366	0.0082941
794	89	16.8321	-91.4994	America	Mexico	Phyllostomidae	Artibeus	jamaicensis	frugivore	2010	2010	2010	17	2	Sub Tropical Moist	127	0.0272553	0.0597548	0.0282252	0.0360547	0	0	0	0	0.0127219	0.0137223	0.0386366	0.0082941
795	89	16.8321	-91.4994	America	Mexico	Phyllostomidae	Trachops	cirrhosus	carnivore	2010	2010	2010	1	0	Sub Tropical Moist	127	0.0272553	0.0597548	0.0282252	0.0360547	0	0	0	0	0.0127219	0.0137223	0.0386366	0.0082941
796	89	16.8321	-91.4994	America	Mexico	Phyllostomidae	Tonatia	bakeri	omnivore	2010	2010	2010	1	0	Sub Tropical Moist	127	0.0272553	0.0597548	0.0282252	0.0360547	0	0	0	0	0.0127219	0.0137223	0.0386366	0.0082941
797	89	16.8321	-91.4994	America	Mexico	Phyllostomidae	Chrotopterus	auritus	carnivore	2010	2010	2010	2	0	Sub Tropical Moist	127	0.0272553	0.0597548	0.0282252	0.0360547	0	0	0	0	0.0127219	0.0137223	0.0386366	0.0082941
798	89	16.8321	-91.4994	America	Mexico	Mormoopidae	Pteronotus	parnellii	insectivore	2010	2010	2010	10	0	Sub Tropical Moist	127	0.0272553	0.0597548	0.0282252	0.0360547	0	0	0	0	0.0127219	0.0137223	0.0386366	0.0082941
799	89	16.8321	-91.4994	America	Mexico	Mormoopidae	Pteronotus	davyi	insectivore	2010	2010	2010	1	0	Sub Tropical Moist	127	0.0272553	0.0597548	0.0282252	0.0360547	0	0	0	0	0.0127219	0.0137223	0.0386366	0.0082941
800	89	16.8321	-91.4994	America	Mexico	Emballonuridae	Rhynchonycteris	naso	insectivore	2010	2010	2010	1	0	Sub Tropical Moist	127	0.0272553	0.0597548	0.0282252	0.0360547	0	0	0	0	0.0127219	0.0137223	0.0386366	0.0082941
801	89	16.8321	-91.4994	America	Mexico	Vespertilionidae	Eptesicus	fuscus	insectivore	2010	2010	2010	1	1	Sub Tropical Moist	127	0.0272553	0.0597548	0.0282252	0.0360547	0	0	0	0	0.0127219	0.0137223	0.0386366	0.0082941
802	89	16.8321	-91.4994	America	Mexico	Vespertilionidae	Bauerus	dubiaquercus	insectivore	2010	2010	2010	1	0	Sub Tropical Moist	127	0.0272553	0.0597548	0.0282252	0.0360547	0	0	0	0	0.0127219	0.0137223	0.0386366	0.0082941
803	89	16.8321	-91.4994	America	Mexico	Phyllostomidae	Desmodus	rotundus	sanguivore	2010	2010	2010	4	0	Sub Tropical Moist	127	0.0272553	0.0597548	0.0282252	0.0360547	0	0	0	0	0.0127219	0.0137223	0.0386366	0.0082941
804	89	16.8321	-91.4994	America	Mexico	Phyllostomidae	Phyllostomus	discolor	omnivore	2010	2010	2010	2	0	Sub Tropical Moist	127	0.0272553	0.0597548	0.0282252	0.0360547	0	0	0	0	0.0127219	0.0137223	0.0386366	0.0082941
805	89	16.8321	-91.4994	America	Mexico	Phyllostomidae	Glossophaga	commissarisi	nectarivore	2010	2010	2010	1	0	Sub Tropical Moist	127	0.0272553	0.0597548	0.0282252	0.0360547	0	0	0	0	0.0127219	0.0137223	0.0386366	0.0082941
806	89	16.8321	-91.4994	America	Mexico	Phyllostomidae	Choeroniscus	godmani	nectarivore	2010	2010	2010	6	0	Sub Tropical Moist	127	0.0272553	0.0597548	0.0282252	0.0360547	0	0	0	0	0.0127219	0.0137223	0.0386366	0.0082941
807	89	16.8321	-91.4994	America	Mexico	Phyllostomidae	Micronycteris	schmidtorum	insectivore	2010	2010	2010	2	0	Sub Tropical Moist	127	0.0272553	0.0597548	0.0282252	0.0360547	0	0	0	0	0.0127219	0.0137223	0.0386366	0.0082941
808	89	16.8321	-91.4994	America	Mexico	Phyllostomidae	Uroderma	bilobatum	frugivore	2010	2010	2010	2	0	Sub Tropical Moist	127	0.0272553	0.0597548	0.0282252	0.0360547	0	0	0	0	0.0127219	0.0137223	0.0386366	0.0082941
809	89	16.8321	-91.4994	America	Mexico	Phyllostomidae	Sturnira	ludovici	frugivore	2010	2010	2010	16	0	Sub Tropical Moist	127	0.0272553	0.0597548	0.0282252	0.0360547	0	0	0	0	0.0127219	0.0137223	0.0386366	0.0082941
810	89	16.8321	-91.4994	America	Mexico	Phyllostomidae	Sturnira	lilium	frugivore	2010	2010	2010	22	0	Sub Tropical Moist	127	0.0272553	0.0597548	0.0282252	0.0360547	0	0	0	0	0.0127219	0.0137223	0.0386366	0.0082941
811	89	16.8321	-91.4994	America	Mexico	Phyllostomidae	Platyrrhinus	helleri	frugivore	2010	2010	2010	10	0	Sub Tropical Moist	127	0.0272553	0.0597548	0.0282252	0.0360547	0	0	0	0	0.0127219	0.0137223	0.0386366	0.0082941
812	89	16.8321	-91.4994	America	Mexico	Phyllostomidae	Glossophaga	soricina	nectarivore	2010	2010	2010	27	0	Sub Tropical Moist	127	0.0272553	0.0597548	0.0282252	0.0360547	0	0	0	0	0.0127219	0.0137223	0.0386366	0.0082941
813	89	16.8321	-91.4994	America	Mexico	Phyllostomidae	Carollia	sowelli	frugivore	2010	2010	2010	20	2	Sub Tropical Moist	127	0.0272553	0.0597548	0.0282252	0.0360547	0	0	0	0	0.0127219	0.0137223	0.0386366	0.0082941
814	89	16.8321	-91.4994	America	Mexico	Phyllostomidae	Carollia	perspicillata	frugivore	2010	2010	2010	8	0	Sub Tropical Moist	127	0.0272553	0.0597548	0.0282252	0.0360547	0	0	0	0	0.0127219	0.0137223	0.0386366	0.0082941
815	89	16.8321	-91.4994	America	Mexico	Phyllostomidae	Artibeus	watsoni	frugivore	2010	2010	2010	2	0	Sub Tropical Moist	127	0.0272553	0.0597548	0.0282252	0.0360547	0	0	0	0	0.0127219	0.0137223	0.0386366	0.0082941
816	89	16.8321	-91.4994	America	Mexico	Phyllostomidae	Artibeus	phaeotis	frugivore	2010	2010	2010	9	0	Sub Tropical Moist	127	0.0272553	0.0597548	0.0282252	0.0360547	0	0	0	0	0.0127219	0.0137223	0.0386366	0.0082941
817	89	16.8321	-91.4994	America	Mexico	Phyllostomidae	Artibeus	lituratus	frugivore	2010	2010	2010	38	0	Sub Tropical Moist	127	0.0272553	0.0597548	0.0282252	0.0360547	0	0	0	0	0.0127219	0.0137223	0.0386366	0.0082941
818	89	16.8321	-91.4994	America	Mexico	Phyllostomidae	Artibeus	jamaicensis	frugivore	2010	2010	2010	20	0	Sub Tropical Moist	127	0.0272553	0.0597548	0.0282252	0.0360547	0	0	0	0	0.0127219	0.0137223	0.0386366	0.0082941
819	89	16.8321	-91.4994	America	Mexico	Phyllostomidae	Trachops	cirrhosus	carnivore	2010	2010	2010	1	0	Sub Tropical Moist	127	0.0272553	0.0597548	0.0282252	0.0360547	0	0	0	0	0.0127219	0.0137223	0.0386366	0.0082941
820	89	16.8321	-91.4994	America	Mexico	Mormoopidae	Pteronotus	parnellii	insectivore	2010	2010	2010	7	0	Sub Tropical Moist	127	0.0272553	0.0597548	0.0282252	0.0360547	0	0	0	0	0.0127219	0.0137223	0.0386366	0.0082941
821	89	16.8321	-91.4994	America	Mexico	Mormoopidae	Mormoops	megalophylla	insectivore	2010	2010	2010	2	0	Sub Tropical Moist	127	0.0272553	0.0597548	0.0282252	0.0360547	0	0	0	0	0.0127219	0.0137223	0.0386366	0.0082941
822	89	16.8321	-91.4994	America	Mexico	Emballonuridae	Saccopteryx	bilineata	insectivore	2010	2010	2010	1	0	Sub Tropical Moist	127	0.0272553	0.0597548	0.0282252	0.0360547	0	0	0	0	0.0127219	0.0137223	0.0386366	0.0082941
823	89	18.6164	-89.5476	America	Mexico	Phyllostomidae	Sturnira	lilium	frugivore	2010	2010	2010	6	0	Tropical Dry	90	0.0382457	0.0542486	0.0010685	0.0021528	0	0	0	0.0019906	0.0198652	0.0200936	0	0.0118304
824	89	18.6164	-89.5476	America	Mexico	Phyllostomidae	Glossophaga	soricina	nectarivore	2010	2010	2010	1	0	Tropical Dry	90	0.0382457	0.0542486	0.0010685	0.0021528	0	0	0	0.0019906	0.0198652	0.0200936	0	0.0118304
825	89	18.6164	-89.5476	America	Mexico	Phyllostomidae	Centurio	senex	frugivore	2010	2010	2010	1	0	Tropical Dry	90	0.0382457	0.0542486	0.0010685	0.0021528	0	0	0	0.0019906	0.0198652	0.0200936	0	0.0118304
826	89	18.6164	-89.5476	America	Mexico	Phyllostomidae	Carollia	sowelli	frugivore	2010	2010	2010	27	0	Tropical Dry	90	0.0382457	0.0542486	0.0010685	0.0021528	0	0	0	0.0019906	0.0198652	0.0200936	0	0.0118304
827	89	18.6164	-89.5476	America	Mexico	Phyllostomidae	Carollia	perspicillata	frugivore	2010	2010	2010	8	0	Tropical Dry	90	0.0382457	0.0542486	0.0010685	0.0021528	0	0	0	0.0019906	0.0198652	0.0200936	0	0.0118304
828	89	18.6164	-89.5476	America	Mexico	Phyllostomidae	Artibeus	watsoni	frugivore	2010	2010	2010	5	0	Tropical Dry	90	0.0382457	0.0542486	0.0010685	0.0021528	0	0	0	0.0019906	0.0198652	0.0200936	0	0.0118304
829	89	18.6164	-89.5476	America	Mexico	Phyllostomidae	Artibeus	phaeotis	frugivore	2010	2010	2010	21	1	Tropical Dry	90	0.0382457	0.0542486	0.0010685	0.0021528	0	0	0	0.0019906	0.0198652	0.0200936	0	0.0118304
830	89	18.6164	-89.5476	America	Mexico	Phyllostomidae	Artibeus	lituratus	frugivore	2010	2010	2010	26	4	Tropical Dry	90	0.0382457	0.0542486	0.0010685	0.0021528	0	0	0	0.0019906	0.0198652	0.0200936	0	0.0118304
831	89	18.6164	-89.5476	America	Mexico	Phyllostomidae	Artibeus	jamaicensis	frugivore	2010	2010	2010	33	2	Tropical Dry	90	0.0382457	0.0542486	0.0010685	0.0021528	0	0	0	0.0019906	0.0198652	0.0200936	0	0.0118304
832	89	18.6164	-89.5476	America	Mexico	Mormoopidae	Pteronotus	parnellii	insectivore	2010	2010	2010	1	1	Tropical Dry	90	0.0382457	0.0542486	0.0010685	0.0021528	0	0	0	0.0019906	0.0198652	0.0200936	0	0.0118304
833	89	18.6164	-89.5476	America	Mexico	Mormoopidae	Pteronotus	davyi	insectivore	2010	2010	2010	1	0	Tropical Dry	90	0.0382457	0.0542486	0.0010685	0.0021528	0	0	0	0.0019906	0.0198652	0.0200936	0	0.0118304
834	89	18.6164	-89.5476	America	Mexico	Mormoopidae	Mormoops	megalophylla	insectivore	2010	2010	2010	9	0	Tropical Dry	90	0.0382457	0.0542486	0.0010685	0.0021528	0	0	0	0.0019906	0.0198652	0.0200936	0	0.0118304
835	89	18.6164	-89.5476	America	Mexico	Molossidae	Nyctinomops	laticaudatus	insectivore	2010	2010	2010	5	1	Tropical Dry	90	0.0382457	0.0542486	0.0010685	0.0021528	0	0	0	0.0019906	0.0198652	0.0200936	0	0.0118304
836	89	18.6164	-89.5476	America	Mexico	Vespertilionidae	Lasiurus	intermedius	insectivore	2010	2010	2010	1	0	Tropical Dry	90	0.0382457	0.0542486	0.0010685	0.0021528	0	0	0	0.0019906	0.0198652	0.0200936	0	0.0118304
837	89	18.6164	-89.5476	America	Mexico	Phyllostomidae	Uroderma	bilobatum	frugivore	2010	2010	2010	1	0	Tropical Dry	90	0.0382457	0.0542486	0.0010685	0.0021528	0	0	0	0.0019906	0.0198652	0.0200936	0	0.0118304
838	89	18.6164	-89.5476	America	Mexico	Phyllostomidae	Sturnira	lilium	frugivore	2010	2010	2010	6	0	Tropical Dry	90	0.0382457	0.0542486	0.0010685	0.0021528	0	0	0	0.0019906	0.0198652	0.0200936	0	0.0118304
839	89	18.6164	-89.5476	America	Mexico	Phyllostomidae	Platyrrhinus	helleri	frugivore	2010	2010	2010	1	0	Tropical Dry	90	0.0382457	0.0542486	0.0010685	0.0021528	0	0	0	0.0019906	0.0198652	0.0200936	0	0.0118304
840	89	18.6164	-89.5476	America	Mexico	Phyllostomidae	Glossophaga	soricina	nectarivore	2010	2010	2010	8	0	Tropical Dry	90	0.0382457	0.0542486	0.0010685	0.0021528	0	0	0	0.0019906	0.0198652	0.0200936	0	0.0118304
841	89	18.6164	-89.5476	America	Mexico	Phyllostomidae	Centurio	senex	frugivore	2010	2010	2010	3	0	Tropical Dry	90	0.0382457	0.0542486	0.0010685	0.0021528	0	0	0	0.0019906	0.0198652	0.0200936	0	0.0118304
842	89	18.6164	-89.5476	America	Mexico	Phyllostomidae	Carollia	sowelli	frugivore	2010	2010	2010	14	4	Tropical Dry	90	0.0382457	0.0542486	0.0010685	0.0021528	0	0	0	0.0019906	0.0198652	0.0200936	0	0.0118304
843	89	18.6164	-89.5476	America	Mexico	Phyllostomidae	Carollia	perspicillata	frugivore	2010	2010	2010	4	2	Tropical Dry	90	0.0382457	0.0542486	0.0010685	0.0021528	0	0	0	0.0019906	0.0198652	0.0200936	0	0.0118304
844	89	18.6164	-89.5476	America	Mexico	Phyllostomidae	Artibeus	watsoni	frugivore	2010	2010	2010	3	0	Tropical Dry	90	0.0382457	0.0542486	0.0010685	0.0021528	0	0	0	0.0019906	0.0198652	0.0200936	0	0.0118304
845	89	18.6164	-89.5476	America	Mexico	Phyllostomidae	Artibeus	phaeotis	frugivore	2010	2010	2010	3	0	Tropical Dry	90	0.0382457	0.0542486	0.0010685	0.0021528	0	0	0	0.0019906	0.0198652	0.0200936	0	0.0118304
846	89	18.6164	-89.5476	America	Mexico	Phyllostomidae	Artibeus	lituratus	frugivore	2010	2010	2010	28	1	Tropical Dry	90	0.0382457	0.0542486	0.0010685	0.0021528	0	0	0	0.0019906	0.0198652	0.0200936	0	0.0118304
847	89	18.6164	-89.5476	America	Mexico	Phyllostomidae	Artibeus	jamaicensis	frugivore	2010	2010	2010	23	1	Tropical Dry	90	0.0382457	0.0542486	0.0010685	0.0021528	0	0	0	0.0019906	0.0198652	0.0200936	0	0.0118304
848	89	18.6164	-89.5476	America	Mexico	Mormoopidae	Pteronotus	parnellii	insectivore	2010	2010	2010	1	0	Tropical Dry	90	0.0382457	0.0542486	0.0010685	0.0021528	0	0	0	0.0019906	0.0198652	0.0200936	0	0.0118304
849	89	19.4323	-99.1332	America	Mexico	Vespertilionidae	Myotis	velifer	insectivore	2010	2010	2010	7	3	Warm Temperate Dry	86	1	0.972551	0.0013299	0.150763	0.950027	0.731002	0.0008664	0.0089502	1	1	1	0.986236
850	89	19.4323	-99.1332	America	Mexico	Vespertilionidae	Myotis	occultus	insectivore	2010	2010	2010	1	0	Warm Temperate Dry	86	1	0.972551	0.0013299	0.150763	0.950027	0.731002	0.0008664	0.0089502	1	1	1	0.986236
851	89	19.4323	-99.1332	America	Mexico	Vespertilionidae	Eptesicus	fuscus	insectivore	2010	2010	2010	2	0	Warm Temperate Dry	86	1	0.972551	0.0013299	0.150763	0.950027	0.731002	0.0008664	0.0089502	1	1	1	0.986236
852	89	19.4323	-99.1332	America	Mexico	Vespertilionidae	Corynorhinus	mexicanus	insectivore	2010	2010	2010	1	0	Warm Temperate Dry	86	1	0.972551	0.0013299	0.150763	0.950027	0.731002	0.0008664	0.0089502	1	1	1	0.986236
853	89	19.4323	-99.1332	America	Mexico	Phyllostomidae	Leptonycteris	yerbabuenae	nectarivore	2010	2010	2010	1	0	Warm Temperate Dry	86	1	0.972551	0.0013299	0.150763	0.950027	0.731002	0.0008664	0.0089502	1	1	1	0.986236
854	89	19.4323	-99.1332	America	Mexico	Phyllostomidae	Leptonycteris	nivalis	nectarivore	2010	2010	2010	2	0	Warm Temperate Dry	86	1	0.972551	0.0013299	0.150763	0.950027	0.731002	0.0008664	0.0089502	1	1	1	0.986236
855	89	19.4323	-99.1332	America	Mexico	Molossidae	Tadarida	brasiliensis	insectivore	2010	2010	2010	10	3	Warm Temperate Dry	86	1	0.972551	0.0013299	0.150763	0.950027	0.731002	0.0008664	0.0089502	1	1	1	0.986236
856	89	19.4323	-99.1332	America	Mexico	Molossidae	Nyctinomops	macrotis	insectivore	2010	2010	2010	10	0	Warm Temperate Dry	86	1	0.972551	0.0013299	0.150763	0.950027	0.731002	0.0008664	0.0089502	1	1	1	0.986236
857	90	54.2476	10.0676	Europe	Germany	Vespertilionidae	Pipistrellus	pygmaeus	insectivore		2009	2011	44	0	Cool Temperate Moist	41	1	0.997948	0.881095	0.922546	0.014595	0.0533898	0.0006863	0.010177	0.925928	0.914781	0.327171	0.19965
858	90	54.2476	10.0676	Europe	Germany	Vespertilionidae	Pipistrellus	nathusii	insectivore		2009	2011	2	0	Cool Temperate Moist	41	1	0.997948	0.881095	0.922546	0.014595	0.0533898	0.0006863	0.010177	0.925928	0.914781	0.327171	0.19965
859	90	52.0297	6.21803	Europe	Netherlands	Vespertilionidae	Pipistrellus	pipistrellus	insectivore		2009	2011	6	0	Cool Temperate Moist	42	1	1	0.747232	0.713866	0.0397169	0.120116	0	0.0115208	1	0.999611	0.183646	0.290107
860	90	50.4501	30.5234	Europe	Ukraine	Vespertilionidae	Pipistrellus	nathusii	insectivore		2009	2011	6	1	Cool Temperate Moist	54	1	0.99947	0.548545	0.570512	0.193254	0.0679369	0.0029579	0.0183013	0.966618	0.955782	0.966228	0.849768
861	90	50.4501	30.5234	Europe	Ukraine	Vespertilionidae	Pipistrellus	kuhlii	insectivore		2009	2011	7	0	Cool Temperate Moist	54	1	0.99947	0.548545	0.570512	0.193254	0.0679369	0.0029579	0.0183013	0.966618	0.955782	0.966228	0.849768
862	90	50.4501	30.5234	Europe	Ukraine	Vespertilionidae	Pipistrellus	pygmaeus	insectivore		2009	2011	6	0	Cool Temperate Moist	54	1	0.99947	0.548545	0.570512	0.193254	0.0679369	0.0029579	0.0183013	0.966618	0.955782	0.966228	0.849768
863	90	50.3348	7.24192	Europe	Germany	Vespertilionidae	Pipistrellus	pipistrellus	insectivore		2009	2011	29	0	Cool Temperate Moist	53	0.944481	0.983162	0.567918	0.693115	0.166963	0.0409748	0.0128803	0.0133963	1	0.955732	0.591133	0.227886
864	90	6.96667	-1.26667	Africa	Ghana	Nycteridae	Nycteris	gambiensis	insectivore		2009	2011	104	29	Sub Tropical Moist	140	0.884536	0.708477	0.702548	0.54887	0	0.0065842	0	0	0.243601	0.190778	0.0065427	0.0048566
865	90	6.96667	-1.26667	Africa	Ghana	Hipposideridae	Hipposideros	jonesi	insectivore		2009	2011	31	0	Sub Tropical Moist	140	0.884536	0.708477	0.702548	0.54887	0	0.0065842	0	0	0.243601	0.190778	0.0065427	0.0048566
866	90	5.929	0.075	Africa	Ghana	Emballonuridae	Taphozous	perforatus	insectivore		2009	2011	21	0	Tropical Dry	129	0.614883	0.763579	0.26003	0.254793	0.0020482	0.0488795	0	0.0019239	0.459572	0.212159	0.0143082	0.0106264
867	90	7.72358	-1.98792	Africa	Ghana	Nycteridae	Nycteris	gambiensis	insectivore		2009	2011	5	2	Tropical Moist	136	0.619478	0.469238	0.391935	0.4353	0.0144349	0.0235023	0	0.0036337	0.129598	0.132034	0.0031826	0.0362348
868	90	7.58975	-1.87508	Africa	Ghana	Nycteridae	Nycteris	gambiensis	insectivore		2009	2011	65	15	Tropical Moist	133	0.609782	0.469238	0.360102	0.43082	0	0.0652418	0.0002844	0.0087297	0.122323	0.154532	0.0086168	0.0700789
869	90	7.26197	0.491528	Africa	Ghana	Nycteridae	Nycteris	gambiensis	insectivore		2009	2011	1	0	Tropical Moist	135	0.649442	0.755359	0.388111	0.461214	0.0017293	0.0094725	0	0	0.149007	0.149826	0.0022624	0.0073756
870	90	6.6871	-1.34415	Africa	Ghana	Rhinolophidae	Rhinolophus	alcyone	insectivore		2009	2011	4	0	Tropical Moist	143	0.854547	0.873794	0.603011	0.748936	0	0.0199308	0	0.0021302	0.213931	0.305334	0.0012399	0.0374272
871	90	6.6871	-1.34415	Africa	Ghana	Hipposideridae	Hipposideros	fuliginosus	insectivore		2009	2011	1	0	Tropical Moist	143	0.854547	0.873794	0.603011	0.748936	0	0.0199308	0	0.0021302	0.213931	0.305334	0.0012399	0.0374272
872	90	45.2	29	Europe	Romania	Vespertilionidae	Pipistrellus	pygmaeus	insectivore		2009	2011	91	9	Warm Temperate Dry	59	0.681009	0.212255	0.134465	0.416353	0	0.0045201	0	0.0006055	0.0188705	0.023315	5.71e-05	0.0170396
873	90	45.2	29	Europe	Romania	Vespertilionidae	Pipistrellus	pipistrellus	insectivore		2009	2011	7	1	Warm Temperate Dry	59	0.681009	0.212255	0.134465	0.416353	0	0.0045201	0	0.0006055	0.0188705	0.023315	5.71e-05	0.0170396
874	90	45.2	29	Europe	Romania	Vespertilionidae	Pipistrellus	nathusii	insectivore		2009	2011	74	29	Warm Temperate Dry	59	0.681009	0.212255	0.134465	0.416353	0	0.0045201	0	0.0006055	0.0188705	0.023315	5.71e-05	0.0170396
875	91	34.2265	135.173	Asia	Japan	Miniopteridae	Miniopterus	fuliginosus	insectivore	2009	2009	2009	45	5	Warm Temperate Moist	26	0.999053	0.872979	0.338101	0.201055	0.078588	0.0540586	0.0004054	0.0150088	0.897724	0.745907	0.863769	0.392254
876	91	34.2265	135.173	Asia	Japan	Miniopteridae	Miniopterus	fuliginosus	insectivore	2010	2010	2010	4	2	Warm Temperate Moist	26	0.999053	0.872979	0.338101	0.201055	0.078588	0.0540586	0.0004054	0.0150088	0.897724	0.745907	0.863769	0.392254
877	92	52.2908	-1.56139	Europe	England	Vespertilionidae	Plecotus	auritus	insectivore		2006	2009	26	0	Cool Temperate Moist	35	1	1	0.932023	0.907773	0	0.0161639	0.0211257	0.0134632	1	1	0.731049	0.433814
878	92	52.2908	-1.56139	Europe	England	Vespertilionidae	Myotis	daubentonii	insectivore		2006	2009	30	5	Cool Temperate Moist	35	1	1	0.932023	0.907773	0	0.0161639	0.0211257	0.0134632	1	1	0.731049	0.433814
879	92	52.2908	-1.56139	Europe	England	Vespertilionidae	Myotis	nattereri	insectivore		2006	2009	16	12	Cool Temperate Moist	35	1	1	0.932023	0.907773	0	0.0161639	0.0211257	0.0134632	1	1	0.731049	0.433814
880	92	51.6767	-2.11861	Europe	England	Vespertilionidae	Pipistrellus	pipistrellus	insectivore		2006	2009	2	0	Cool Temperate Moist	38	1	0.999974	0.999513	0.945005	0.0240326	0.02157	0	0.0001674	1	0.999995	0.118256	0.176466
881	92	51.6767	-2.11861	Europe	England	Vespertilionidae	Myotis	nattereri	insectivore		2006	2009	16	9	Cool Temperate Moist	38	1	0.999974	0.999513	0.945005	0.0240326	0.02157	0	0.0001674	1	0.999995	0.118256	0.176466
882	92	51.6767	-2.11861	Europe	England	Vespertilionidae	Barbastella	barbastellus	insectivore		2006	2009	1	0	Cool Temperate Moist	38	1	0.999974	0.999513	0.945005	0.0240326	0.02157	0	0.0001674	1	0.999995	0.118256	0.176466
883	92	50.7542	-4.00431	Europe	England	Rhinolophidae	Rhinolophus	hipposideros	insectivore		2006	2009	6	0	Cool Temperate Moist	37	0.937103	0.963529	0.641409	0.658643	0	0.0023342	0	0.002943	0.595942	0.550188	0.145408	0.0576829
884	92	50.7542	-4.00431	Europe	England	Rhinolophidae	Rhinolophus	ferrumequinum	insectivore		2006	2009	15	0	Cool Temperate Moist	37	0.937103	0.963529	0.641409	0.658643	0	0.0023342	0	0.002943	0.595942	0.550188	0.145408	0.0576829
885	93	46.1858	11.1468	Europe	Italy	Rhinolophidae	Rhinolophus	ferrumequinum	insectivore	2009	2009	2009	3	3	Cool Temperate Moist	71	0.681641	0.762265	0.0763718	0.0665027	0.0112176	0.0592935	0.0760815	0.029459	0.793483	0.520714	0.413825	0.254582
886	93	44.8512	9.86712	Europe	Italy	Rhinolophidae	Rhinolophus	ferrumequinum	insectivore	2009	2009	2009	3	2	Warm Temperate Moist	56	0.956616	0.829603	0.997788	0.961319	0	0.0052199	0.0175487	0.0135051	1	0.998097	0.484193	0.347797
887	93	44.8168	9.47249	Europe	Italy	Rhinolophidae	Rhinolophus	ferrumequinum	insectivore	2009	2009	2009	3	1	Warm Temperate Moist	55	0.838158	0.74118	0.252926	0.185733	0	0.0020882	0	0.008459	0.980291	0.919588	0.137304	0.118414
888	93	44.735	7.97967	Europe	Italy	Rhinolophidae	Rhinolophus	ferrumequinum	insectivore	2009	2009	2009	10	0	Warm Temperate Moist	53	1	0.954962	0.789406	0.840356	0.0100231	0.01866	0	0.0114835	1	0.998545	0.568628	0.430718
889	93	44.5611	11.0332	Europe	Italy	Rhinolophidae	Rhinolophus	ferrumequinum	insectivore	2009	2009	2009	11	10	Warm Temperate Moist	57	1	0.99967	1	0.998968	0	0.0271982	0.0346325	0.0300878	1	1	0.640963	0.522007
890	93	44.5433	7.43383	Europe	Italy	Rhinolophidae	Rhinolophus	ferrumequinum	insectivore	2009	2009	2009	12	3	Warm Temperate Moist	60	0.969693	0.527059	0.747294	0.738146	0.0129307	0.0403702	0.0286961	0.0111852	0.735864	0.69788	0.321224	0.298287
891	93	44.4448	11.3866	Europe	Italy	Rhinolophidae	Rhinolophus	ferrumequinum	insectivore	2009	2009	2009	2	0	Warm Temperate Moist	56	0.959581	0.916768	0.46899	0.523302	0	0.0064919	0.048102	0.0325813	1	1	0.759517	0.722701
892	93	43.3313	12.7423	Europe	Italy	Rhinolophidae	Rhinolophus	ferrumequinum	insectivore	2009	2009	2009	1	0	Warm Temperate Moist	56	0.986491	0.932601	0.480361	0.407997	0	0.0226359	0	0.0152954	0.747345	0.639784	0.294848	0.236111
893	102	22.8212	108.316	Asia	China	Pteropodidae	Rousettus	leschenaultii	frugivore	2004	2004	2004	110	0	Sub Tropical Moist	91	1	0.991023	0.620151	0.759432	0.0065628	0.0175984	0	0.0043681	0.883089	0.741719	0.882996	0.700353
894	102	22.8212	108.316	Asia	China	Pteropodidae	Rousettus	leschenaultii	frugivore	2004	2004	2004	55	0	Sub Tropical Moist	91	1	0.991023	0.620151	0.759432	0.0065628	0.0175984	0	0.0043681	0.883089	0.741719	0.882996	0.700353
895	102	22.8212	108.316	Asia	China	Rhinolophidae	Rhinolophus	pusillus	insectivore	2004	2004	2004	6	0	Sub Tropical Moist	91	1	0.991023	0.620151	0.759432	0.0065628	0.0175984	0	0.0043681	0.883089	0.741719	0.882996	0.700353
896	102	22.8212	108.316	Asia	China	Rhinolophidae	Rhinolophus	pearsonii	insectivore	2004	2004	2004	30	3	Sub Tropical Moist	91	1	0.991023	0.620151	0.759432	0.0065628	0.0175984	0	0.0043681	0.883089	0.741719	0.882996	0.700353
897	102	21.6657	110.92	Asia	China	Pteropodidae	Rousettus	leschenaultii	frugivore	2004	2004	2004	45	0	Sub Tropical Moist	55	0.979508	0.646596	0.978084	0.976133	0.173502	0.111617	2.14e-05	0.0092723	0.974366	0.437557	0.982928	0.414809
898	102	21.6657	110.92	Asia	China	Pteropodidae	Cynopterus	sphinx	frugivore	2004	2004	2004	27	0	Sub Tropical Moist	55	0.979508	0.646596	0.978084	0.976133	0.173502	0.111617	2.14e-05	0.0092723	0.974366	0.437557	0.982928	0.414809
899	102	39.1236	117.198	Asia	China	Vespertilionidae	Myotis	pilosus	insectivore	2004	2004	2004	21	0	Warm Temperate Dry	28	0.996124	0.937557	0.321807	0.528853	0.0954602	0.494686	0	0.0139637	1	0.999809	1	0.951456
900	102	30.7031	111.275	Asia	China	Vespertilionidae	Nyctalus	plancyi	insectivore	2004	2004	2004	1	0	Warm Temperate Moist	57	0.902832	0.941759	0.719318	0.72169	0	0.0353552	0.0168632	0.0094633	0.991688	0.719614	0.691099	0.364058
901	102	30.7031	111.275	Asia	China	Vespertilionidae	Myotis	altarium	insectivore	2004	2004	2004	1	0	Warm Temperate Moist	57	0.902832	0.941759	0.719318	0.72169	0	0.0353552	0.0168632	0.0094633	0.991688	0.719614	0.691099	0.364058
902	102	30.7031	111.275	Asia	China	Rhinolophidae	Rhinolophus	pusillus	insectivore	2004	2004	2004	15	0	Warm Temperate Moist	57	0.902832	0.941759	0.719318	0.72169	0	0.0353552	0.0168632	0.0094633	0.991688	0.719614	0.691099	0.364058
903	102	30.7031	111.275	Asia	China	Rhinolophidae	Rhinolophus	macrotis	insectivore	2004	2004	2004	8	1	Warm Temperate Moist	57	0.902832	0.941759	0.719318	0.72169	0	0.0353552	0.0168632	0.0094633	0.991688	0.719614	0.691099	0.364058
904	102	30.7031	111.275	Asia	China	Rhinolophidae	Rhinolophus	ferrumequinum	insectivore	2004	2004	2004	8	1	Warm Temperate Moist	57	0.902832	0.941759	0.719318	0.72169	0	0.0353552	0.0168632	0.0094633	0.991688	0.719614	0.691099	0.364058
905	102	30.7031	111.275	Asia	China	Miniopteridae	Miniopterus	schreibersii	insectivore	2004	2004	2004	1	0	Warm Temperate Moist	57	0.902832	0.941759	0.719318	0.72169	0	0.0353552	0.0168632	0.0094633	0.991688	0.719614	0.691099	0.364058
906	103	20.3318	99.8319	Asia	Thailand	Vespertilionidae	Myotis	siligorensis	insectivore	2006	2006	2006	1	0	Sub Tropical Moist	139	0.801749	0.570439	0.515755	0.660094	0.0743647	0.0243408	0	0.0043001	0.138885	0.212428	0.0409063	0.163103
907	103	20.3318	99.8319	Asia	Thailand	Miniopteridae	Miniopterus	schreibersii	insectivore	2006	2006	2006	2	0	Sub Tropical Moist	139	0.801749	0.570439	0.515755	0.660094	0.0743647	0.0243408	0	0.0043001	0.138885	0.212428	0.0409063	0.163103
908	103	20.3318	99.8319	Asia	Thailand	Hipposideridae	Hipposideros	larvatus	insectivore	2006	2006	2006	18	0	Sub Tropical Moist	139	0.801749	0.570439	0.515755	0.660094	0.0743647	0.0243408	0	0.0043001	0.138885	0.212428	0.0409063	0.163103
909	103	20.3318	99.8319	Asia	Thailand	Hipposideridae	Aselliscus	stoliczkanus	insectivore	2006	2006	2006	2	0	Sub Tropical Moist	139	0.801749	0.570439	0.515755	0.660094	0.0743647	0.0243408	0	0.0043001	0.138885	0.212428	0.0409063	0.163103
910	103	19.4499	100.404	Asia	Thailand	Rhinolophidae	Rhinolophus	malayanus	insectivore	2006	2006	2006	1	0	Sub Tropical Moist	136	0.18947	0.237957	0.403384	0.340043	0	0.000991	0	0	0.0246301	0.0241392	0.002612	0.0175804
911	103	19.4499	100.404	Asia	Thailand	Hipposideridae	Hipposideros	lylei	insectivore	2006	2006	2006	2	0	Sub Tropical Moist	136	0.18947	0.237957	0.403384	0.340043	0	0.000991	0	0	0.0246301	0.0241392	0.002612	0.0175804
912	103	19.4499	100.404	Asia	Thailand	Hipposideridae	Hipposideros	larvatus	insectivore	2006	2006	2006	2	0	Sub Tropical Moist	136	0.18947	0.237957	0.403384	0.340043	0	0.000991	0	0	0.0246301	0.0241392	0.002612	0.0175804
913	103	19.4499	100.404	Asia	Thailand	Hipposideridae	Aselliscus	stoliczkanus	insectivore	2006	2006	2006	1	0	Sub Tropical Moist	136	0.18947	0.237957	0.403384	0.340043	0	0.000991	0	0	0.0246301	0.0241392	0.002612	0.0175804
914	103	19.4499	100.404	Asia	Thailand	Emballonuridae	Taphozous	longimanus	insectivore	2006	2006	2006	3	0	Sub Tropical Moist	136	0.18947	0.237957	0.403384	0.340043	0	0.000991	0	0	0.0246301	0.0241392	0.002612	0.0175804
915	103	16.5252	98.8414	Asia	Thailand	Hipposideridae	Hipposideros	lylei	insectivore	2007	2007	2007	2	0	Sub Tropical Moist	135	0.489124	0.233537	0.407403	0.415865	0	0.0002687	0	0.0031342	0.0774161	0.0646847	1.44e-05	0.0110394
916	103	16.5252	98.8414	Asia	Thailand	Hipposideridae	Hipposideros	armiger	insectivore	2007	2007	2007	5	0	Sub Tropical Moist	135	0.489124	0.233537	0.407403	0.415865	0	0.0002687	0	0.0031342	0.0774161	0.0646847	1.44e-05	0.0110394
917	103	14.9723	102.1	Asia	Thailand	Pteropodidae	Eonycteris	spelaea	nectarivore	2007	2007	2007	1	0	Tropical Dry	100	1	0.998784	0.999214	0.999881	0	0.018355	0.0076866	0.0041377	0.645511	0.518768	0.928144	0.399507
918	103	14.9723	102.1	Asia	Thailand	Hipposideridae	Hipposideros	pomona	insectivore	2007	2007	2007	3	0	Tropical Dry	100	1	0.998784	0.999214	0.999881	0	0.018355	0.0076866	0.0041377	0.645511	0.518768	0.928144	0.399507
919	103	19.8388	99.7657	Asia	Thailand	Emballonuridae	Taphozous	longimanus	insectivore	2006	2006	2006	5	0	Tropical Moist	142	0.935003	0.720412	0.84043	0.721039	0	0.0084234	0	0.0051771	0.304947	0.262656	0.242098	0.148642
920	103	18.9658	100.784	Asia	Thailand	Hipposideridae	Hipposideros	armiger	insectivore	2006	2006	2006	7	0	Tropical Moist	135	0.735619	0.161931	0.231884	0.379155	0	0.0032744	0.0171988	0.0036791	0.0762843	0.0491979	0	0.0335665
921	103	18.68	99.7332	Asia	Thailand	Megadermatidae	Megaderma	spasma	insectivore	2006	2006	2006	5	0	Tropical Moist	142	0.150552	0.416256	0.0112972	0.0450485	0	0	0	0	0.038328	0.0355515	0	0.0029355
922	103	16.8922	98.6999	Asia	Thailand	Rhinolophidae	Rhinolophus	stheno	insectivore	2007	2007	2007	1	0	Tropical Moist	134	0.371171	0.393891	0.240766	0.543789	0	0.0035518	0	0.0021677	0.0499986	0.114275	0	0.0337949
923	103	16.8922	98.6999	Asia	Thailand	Rhinolophidae	Rhinolophus	coelophyllus	insectivore	2007	2007	2007	5	0	Tropical Moist	134	0.371171	0.393891	0.240766	0.543789	0	0.0035518	0	0.0021677	0.0499986	0.114275	0	0.0337949
924	103	16.8922	98.6999	Asia	Thailand	Pteropodidae	Eonycteris	spelaea	nectarivore	2007	2007	2007	2	0	Tropical Moist	134	0.371171	0.393891	0.240766	0.543789	0	0.0035518	0	0.0021677	0.0499986	0.114275	0	0.0337949
925	103	16.8922	98.6999	Asia	Thailand	Hipposideridae	Hipposideros	larvatus	insectivore	2007	2007	2007	3	0	Tropical Moist	134	0.371171	0.393891	0.240766	0.543789	0	0.0035518	0	0.0021677	0.0499986	0.114275	0	0.0337949
926	103	15.6694	99.7008	Asia	Thailand	Rhinolophidae	Rhinolophus	thomasi	insectivore	2007	2007	2007	1	0	Tropical Moist	99	1	0.94858	0.999997	0.99873	0	0	0	0	0.0785656	0.11121	0.0287937	0.0546473
927	103	15.6694	99.7008	Asia	Thailand	Rhinolophidae	Rhinolophus	malayanus	insectivore	2007	2007	2007	1	0	Tropical Moist	99	1	0.94858	0.999997	0.99873	0	0	0	0	0.0785656	0.11121	0.0287937	0.0546473
928	103	15.6694	99.7008	Asia	Thailand	Rhinolophidae	Rhinolophus	coelophyllus	insectivore	2007	2007	2007	6	0	Tropical Moist	99	1	0.94858	0.999997	0.99873	0	0	0	0	0.0785656	0.11121	0.0287937	0.0546473
929	103	15.6694	99.7008	Asia	Thailand	Hipposideridae	Hipposideros	pomona	insectivore	2007	2007	2007	1	0	Tropical Moist	99	1	0.94858	0.999997	0.99873	0	0	0	0	0.0785656	0.11121	0.0287937	0.0546473
930	103	15.6694	99.7008	Asia	Thailand	Hipposideridae	Hipposideros	larvatus	insectivore	2007	2007	2007	8	0	Tropical Moist	99	1	0.94858	0.999997	0.99873	0	0	0	0	0.0785656	0.11121	0.0287937	0.0546473
931	103	15.6694	99.7008	Asia	Thailand	Hipposideridae	Hipposideros	cineraceus	insectivore	2007	2007	2007	2	0	Tropical Moist	99	1	0.94858	0.999997	0.99873	0	0	0	0	0.0785656	0.11121	0.0287937	0.0546473
932	103	15.2909	99.5827	Asia	Thailand	Rhinolophidae	Rhinolophus	coelophyllus	insectivore	2007	2007	2007	1	0	Tropical Moist	122	0.746194	0.947473	0.865814	0.829224	0	0	0	0	0.102267	0.107564	0.0934379	0.0442852
933	103	15.2909	99.5827	Asia	Thailand	Hipposideridae	Hipposideros	armiger	insectivore	2007	2007	2007	5	0	Tropical Moist	122	0.746194	0.947473	0.865814	0.829224	0	0	0	0	0.102267	0.107564	0.0934379	0.0442852
934	103	15.1916	101.129	Asia	Thailand	Rhinolophidae	Rhinolophus	pearsonii	insectivore	2007	2007	2007	1	0	Tropical Moist	101	0.999803	0.927415	0.997565	0.80687	0	0.0037404	0	0	0.229566	0.149895	0.294211	0.105252
935	103	15.1916	101.129	Asia	Thailand	Pteropodidae	Rousettus	leschenaultii	frugivore	2007	2007	2007	35	0	Tropical Moist	101	0.999803	0.927415	0.997565	0.80687	0	0.0037404	0	0	0.229566	0.149895	0.294211	0.105252
936	103	14.5554	100.902	Asia	Thailand	Rhinolophidae	Rhinolophus	pearsonii	insectivore	2007	2007	2007	5	0	Tropical Moist	91	1	0.911502	1	0.984148	0.0001052	0.0372194	0.0006282	0.0049692	0.941204	0.858318	0.498278	0.434563
937	103	14.1481	99.4032	Asia	Thailand	Rhinolophidae	Rhinolophus	malayanus	insectivore	2007	2007	2007	2	0	Tropical Moist	120	0.999728	0.775132	0.960204	0.980102	0	0.0064329	0.0003584	0.0051267	0.614605	0.509427	0.156717	0.123592
938	103	14.1481	99.4032	Asia	Thailand	Hipposideridae	Hipposideros	pomona	insectivore	2007	2007	2007	2	0	Tropical Moist	120	0.999728	0.775132	0.960204	0.980102	0	0.0064329	0.0003584	0.0051267	0.614605	0.509427	0.156717	0.123592
939	103	14.1481	99.4032	Asia	Thailand	Hipposideridae	Hipposideros	halophyllus	insectivore	2007	2007	2007	2	0	Tropical Moist	120	0.999728	0.775132	0.960204	0.980102	0	0.0064329	0.0003584	0.0051267	0.614605	0.509427	0.156717	0.123592
940	103	14.0815	99.5543	Asia	Thailand	Rhinolophidae	Rhinolophus	malayanus	insectivore	2007	2007	2007	1	0	Tropical Moist	115	1	0.998874	0.999998	0.964907	0.11093	0.0086582	0.0357664	0.0053541	0.740324	0.804182	0.106695	0.263796
941	103	13.6166	99.7987	Asia	Thailand	Hipposideridae	Hipposideros	larvatus	insectivore	2007	2007	2007	1	0	Tropical Moist	99	1	0.997402	1	0.993234	0.251653	0.009309	0.0244572	0.0116906	0.992846	0.909109	0.458518	0.259308
942	103	13.6166	99.7987	Asia	Thailand	Hipposideridae	Hipposideros	armiger	insectivore	2007	2007	2007	10	4	Tropical Moist	99	1	0.997402	1	0.993234	0.251653	0.009309	0.0244572	0.0116906	0.992846	0.909109	0.458518	0.259308
943	103	13.6166	99.7987	Asia	Thailand	Vespertilionidae	Myotis	siligorensis	insectivore	2006	2006	2006	4	0	Tropical Moist	99	1	0.997402	1	0.993234	0.251653	0.009309	0.0244572	0.0116906	0.992846	0.909109	0.458518	0.259308
944	103	13.6166	99.7987	Asia	Thailand	Hipposideridae	Hipposideros	larvatus	insectivore	2006	2006	2006	7	0	Tropical Moist	99	1	0.997402	1	0.993234	0.251653	0.009309	0.0244572	0.0116906	0.992846	0.909109	0.458518	0.259308
945	103	13.6166	99.7987	Asia	Thailand	Hipposideridae	Hipposideros	armiger	insectivore	2006	2006	2006	17	0	Tropical Moist	99	1	0.997402	1	0.993234	0.251653	0.009309	0.0244572	0.0116906	0.992846	0.909109	0.458518	0.259308
946	103	13.4367	101.74	Asia	Thailand	Hipposideridae	Hipposideros	larvatus	insectivore	2008	2008	2008	40	21	Tropical Moist	108	0.875485	0.643864	0.564548	0.587858	0	0	0	0	0.165739	0.215584	0	0.002883
947	103	13.4367	101.74	Asia	Thailand	Hipposideridae	Hipposideros	larvatus	insectivore	2007	2007	2007	11	3	Tropical Moist	108	0.875485	0.643864	0.564548	0.587858	0	0	0	0	0.165739	0.215584	0	0.002883
948	103	13.4367	101.74	Asia	Thailand	Hipposideridae	Hipposideros	armiger	insectivore	2007	2007	2007	10	0	Tropical Moist	108	0.875485	0.643864	0.564548	0.587858	0	0	0	0	0.165739	0.215584	0	0.002883
949	103	13.4367	101.74	Asia	Thailand	Emballonuridae	Taphozous	longimanus	insectivore	2007	2007	2007	4	0	Tropical Moist	108	0.875485	0.643864	0.564548	0.587858	0	0	0	0	0.165739	0.215584	0	0.002883
950	103	13.4367	101.74	Asia	Thailand	Emballonuridae	Taphozous	longimanus	insectivore	2007	2007	2007	2	0	Tropical Moist	108	0.875485	0.643864	0.564548	0.587858	0	0	0	0	0.165739	0.215584	0	0.002883
951	103	13.4003	99.5845	Asia	Thailand	Hipposideridae	Hipposideros	lekaguli	insectivore	2006	2006	2006	1	0	Tropical Moist	117	0.786145	0.889949	0.787768	0.820558	0	0	0	0.001805	0.389936	0.385183	8.47e-05	0.0252951
952	103	13.4003	99.5845	Asia	Thailand	Hipposideridae	Hipposideros	armiger	insectivore	2006	2006	2006	1	0	Tropical Moist	117	0.786145	0.889949	0.787768	0.820558	0	0	0	0.001805	0.389936	0.385183	8.47e-05	0.0252951
953	104	40.9003	-105.519	America	USA	Vespertilionidae	Myotis	volans	insectivore	2007	2007	2007	76	12	Cool Temperate Dry	77	0.211974	0.165105	0.0001761	0.0016157	0	2.68e-05	0	0.0013278	0.126645	0.155096	0.0012992	0.0112592
954	104	40.9003	-105.519	America	USA	Vespertilionidae	Myotis	evotis	insectivore	2007	2007	2007	7	1	Cool Temperate Dry	77	0.211974	0.165105	0.0001761	0.0016157	0	2.68e-05	0	0.0013278	0.126645	0.155096	0.0012992	0.0112592
955	104	40.9003	-105.519	America	USA	Vespertilionidae	Myotis	ciliolabrum	insectivore	2007	2007	2007	1	0	Cool Temperate Dry	77	0.211974	0.165105	0.0001761	0.0016157	0	2.68e-05	0	0.0013278	0.126645	0.155096	0.0012992	0.0112592
956	104	40.9003	-105.519	America	USA	Vespertilionidae	Lasiurus	cinereus	insectivore	2007	2007	2007	20	0	Cool Temperate Dry	77	0.211974	0.165105	0.0001761	0.0016157	0	2.68e-05	0	0.0013278	0.126645	0.155096	0.0012992	0.0112592
957	104	40.9003	-105.519	America	USA	Vespertilionidae	Lasionycteris	noctivagans	insectivore	2007	2007	2007	1	0	Cool Temperate Dry	77	0.211974	0.165105	0.0001761	0.0016157	0	2.68e-05	0	0.0013278	0.126645	0.155096	0.0012992	0.0112592
958	104	40.9003	-105.519	America	USA	Vespertilionidae	Eptesicus	fuscus	insectivore	2007	2007	2007	5	1	Cool Temperate Dry	77	0.211974	0.165105	0.0001761	0.0016157	0	2.68e-05	0	0.0013278	0.126645	0.155096	0.0012992	0.0112592
959	104	40.9003	-105.519	America	USA	Vespertilionidae	Lasionycteris	noctivagans	insectivore	2007	2007	2007	1	0	Cool Temperate Dry	77	0.211974	0.165105	0.0001761	0.0016157	0	2.68e-05	0	0.0013278	0.126645	0.155096	0.0012992	0.0112592
960	104	40.9003	-105.519	America	USA	Vespertilionidae	Eptesicus	fuscus	insectivore	2007	2007	2007	29	0	Cool Temperate Dry	77	0.211974	0.165105	0.0001761	0.0016157	0	2.68e-05	0	0.0013278	0.126645	0.155096	0.0012992	0.0112592
961	104	40.9003	-105.519	America	USA	Vespertilionidae	Myotis	volans	insectivore	2007	2007	2007	3	0	Cool Temperate Dry	77	0.211974	0.165105	0.0001761	0.0016157	0	2.68e-05	0	0.0013278	0.126645	0.155096	0.0012992	0.0112592
962	104	40.9003	-105.519	America	USA	Vespertilionidae	Myotis	lucifugus	insectivore	2007	2007	2007	11	0	Cool Temperate Dry	77	0.211974	0.165105	0.0001761	0.0016157	0	2.68e-05	0	0.0013278	0.126645	0.155096	0.0012992	0.0112592
963	104	40.5509	-105.067	America	USA	Vespertilionidae	Eptesicus	fuscus	insectivore	2007	2007	2007	149	10	Cool Temperate Dry	74	1	0.883755	0.310696	0.242526	0.121137	0.0494123	0.0545807	0.0158641	0.924188	0.791742	0.989274	0.44891
964	104	40.5509	-105.067	America	USA	Vespertilionidae	Eptesicus	fuscus	insectivore	2007	2007	2007	123	16	Cool Temperate Dry	74	1	0.883755	0.310696	0.242526	0.121137	0.0494123	0.0545807	0.0158641	0.924188	0.791742	0.989274	0.44891
965	104	40.5509	-105.067	America	USA	Vespertilionidae	Eptesicus	fuscus	insectivore	2007	2007	2007	29	5	Cool Temperate Dry	74	1	0.883755	0.310696	0.242526	0.121137	0.0494123	0.0545807	0.0158641	0.924188	0.791742	0.989274	0.44891
966	104	40.5509	-105.067	America	USA	Vespertilionidae	Eptesicus	fuscus	insectivore	2007	2007	2007	123	11	Cool Temperate Dry	74	1	0.883755	0.310696	0.242526	0.121137	0.0494123	0.0545807	0.0158641	0.924188	0.791742	0.989274	0.44891
967	104	40.5509	-105.067	America	USA	Vespertilionidae	Eptesicus	fuscus	insectivore	2007	2007	2007	41	4	Cool Temperate Dry	74	1	0.883755	0.310696	0.242526	0.121137	0.0494123	0.0545807	0.0158641	0.924188	0.791742	0.989274	0.44891
968	104	37.3558	-108.597	America	USA	Vespertilionidae	Parastrellus	hesperus	insectivore	2007	2007	2007	8	0	Cool Temperate Dry	72	0.0852715	0.166991	0.0372329	0.0348146	0	0	0	0.0020395	0.145561	0.115082	0.412785	0.119497
969	104	37.3558	-108.597	America	USA	Vespertilionidae	Myotis	yumanensis	insectivore	2007	2007	2007	3	0	Cool Temperate Dry	72	0.0852715	0.166991	0.0372329	0.0348146	0	0	0	0.0020395	0.145561	0.115082	0.412785	0.119497
970	104	37.3558	-108.597	America	USA	Vespertilionidae	Myotis	volans	insectivore	2007	2007	2007	22	0	Cool Temperate Dry	72	0.0852715	0.166991	0.0372329	0.0348146	0	0	0	0.0020395	0.145561	0.115082	0.412785	0.119497
971	104	37.3558	-108.597	America	USA	Vespertilionidae	Myotis	thysanodes	insectivore	2007	2007	2007	4	0	Cool Temperate Dry	72	0.0852715	0.166991	0.0372329	0.0348146	0	0	0	0.0020395	0.145561	0.115082	0.412785	0.119497
972	104	37.3558	-108.597	America	USA	Vespertilionidae	Myotis	evotis	insectivore	2007	2007	2007	22	0	Cool Temperate Dry	72	0.0852715	0.166991	0.0372329	0.0348146	0	0	0	0.0020395	0.145561	0.115082	0.412785	0.119497
973	104	37.3558	-108.597	America	USA	Vespertilionidae	Myotis	ciliolabrum	insectivore	2007	2007	2007	19	0	Cool Temperate Dry	72	0.0852715	0.166991	0.0372329	0.0348146	0	0	0	0.0020395	0.145561	0.115082	0.412785	0.119497
974	104	37.3558	-108.597	America	USA	Vespertilionidae	Myotis	californicus	insectivore	2007	2007	2007	7	0	Cool Temperate Dry	72	0.0852715	0.166991	0.0372329	0.0348146	0	0	0	0.0020395	0.145561	0.115082	0.412785	0.119497
975	104	37.3558	-108.597	America	USA	Vespertilionidae	Lasiurus	cinereus	insectivore	2007	2007	2007	7	0	Cool Temperate Dry	72	0.0852715	0.166991	0.0372329	0.0348146	0	0	0	0.0020395	0.145561	0.115082	0.412785	0.119497
976	104	37.3558	-108.597	America	USA	Vespertilionidae	Lasionycteris	noctivagans	insectivore	2007	2007	2007	7	0	Cool Temperate Dry	72	0.0852715	0.166991	0.0372329	0.0348146	0	0	0	0.0020395	0.145561	0.115082	0.412785	0.119497
977	104	37.3558	-108.597	America	USA	Vespertilionidae	Euderma	maculatum	insectivore	2007	2007	2007	1	0	Cool Temperate Dry	72	0.0852715	0.166991	0.0372329	0.0348146	0	0	0	0.0020395	0.145561	0.115082	0.412785	0.119497
978	104	37.3558	-108.597	America	USA	Vespertilionidae	Eptesicus	fuscus	insectivore	2007	2007	2007	18	0	Cool Temperate Dry	72	0.0852715	0.166991	0.0372329	0.0348146	0	0	0	0.0020395	0.145561	0.115082	0.412785	0.119497
979	104	37.3558	-108.597	America	USA	Vespertilionidae	Myotis	volans	insectivore	2007	2007	2007	4	0	Cool Temperate Dry	72	0.0852715	0.166991	0.0372329	0.0348146	0	0	0	0.0020395	0.145561	0.115082	0.412785	0.119497
980	104	37.3558	-108.597	America	USA	Vespertilionidae	Myotis	thysanodes	insectivore	2007	2007	2007	1	0	Cool Temperate Dry	72	0.0852715	0.166991	0.0372329	0.0348146	0	0	0	0.0020395	0.145561	0.115082	0.412785	0.119497
981	104	37.3558	-108.597	America	USA	Vespertilionidae	Myotis	evotis	insectivore	2007	2007	2007	1	0	Cool Temperate Dry	72	0.0852715	0.166991	0.0372329	0.0348146	0	0	0	0.0020395	0.145561	0.115082	0.412785	0.119497
982	104	37.3558	-108.597	America	USA	Vespertilionidae	Myotis	ciliolabrum	insectivore	2007	2007	2007	1	0	Cool Temperate Dry	72	0.0852715	0.166991	0.0372329	0.0348146	0	0	0	0.0020395	0.145561	0.115082	0.412785	0.119497
983	104	37.3558	-108.597	America	USA	Vespertilionidae	Myotis	californicus	insectivore	2007	2007	2007	1	0	Cool Temperate Dry	72	0.0852715	0.166991	0.0372329	0.0348146	0	0	0	0.0020395	0.145561	0.115082	0.412785	0.119497
984	104	37.3558	-108.597	America	USA	Vespertilionidae	Lasiurus	cinereus	insectivore	2007	2007	2007	1	0	Cool Temperate Dry	72	0.0852715	0.166991	0.0372329	0.0348146	0	0	0	0.0020395	0.145561	0.115082	0.412785	0.119497
985	104	37.3558	-108.597	America	USA	Vespertilionidae	Eptesicus	fuscus	insectivore	2007	2007	2007	2	0	Cool Temperate Dry	72	0.0852715	0.166991	0.0372329	0.0348146	0	0	0	0.0020395	0.145561	0.115082	0.412785	0.119497
986	104	37.3558	-108.597	America	USA	Vespertilionidae	Myotis	yumanensis	insectivore	2007	2007	2007	1	0	Cool Temperate Dry	72	0.0852715	0.166991	0.0372329	0.0348146	0	0	0	0.0020395	0.145561	0.115082	0.412785	0.119497
987	104	37.3558	-108.597	America	USA	Vespertilionidae	Myotis	occultus	insectivore	2007	2007	2007	6	0	Cool Temperate Dry	72	0.0852715	0.166991	0.0372329	0.0348146	0	0	0	0.0020395	0.145561	0.115082	0.412785	0.119497
988	104	37.3558	-108.597	America	USA	Vespertilionidae	Myotis	volans	insectivore	2007	2007	2007	3	0	Cool Temperate Dry	72	0.0852715	0.166991	0.0372329	0.0348146	0	0	0	0.0020395	0.145561	0.115082	0.412785	0.119497
989	104	37.3558	-108.597	America	USA	Vespertilionidae	Myotis	thysanodes	insectivore	2007	2007	2007	1	0	Cool Temperate Dry	72	0.0852715	0.166991	0.0372329	0.0348146	0	0	0	0.0020395	0.145561	0.115082	0.412785	0.119497
990	104	37.3558	-108.597	America	USA	Vespertilionidae	Myotis	evotis	insectivore	2007	2007	2007	7	0	Cool Temperate Dry	72	0.0852715	0.166991	0.0372329	0.0348146	0	0	0	0.0020395	0.145561	0.115082	0.412785	0.119497
991	104	37.3558	-108.597	America	USA	Vespertilionidae	Myotis	thysanodes	insectivore	2007	2007	2007	13	0	Cool Temperate Dry	72	0.0852715	0.166991	0.0372329	0.0348146	0	0	0	0.0020395	0.145561	0.115082	0.412785	0.119497
992	104	37.3558	-108.597	America	USA	Vespertilionidae	Myotis	evotis	insectivore	2007	2007	2007	3	0	Cool Temperate Dry	72	0.0852715	0.166991	0.0372329	0.0348146	0	0	0	0.0020395	0.145561	0.115082	0.412785	0.119497
993	104	37.3558	-108.597	America	USA	Vespertilionidae	Lasiurus	cinereus	insectivore	2007	2007	2007	3	0	Cool Temperate Dry	72	0.0852715	0.166991	0.0372329	0.0348146	0	0	0	0.0020395	0.145561	0.115082	0.412785	0.119497
994	104	37.3558	-108.597	America	USA	Vespertilionidae	Lasionycteris	noctivagans	insectivore	2007	2007	2007	11	0	Cool Temperate Dry	72	0.0852715	0.166991	0.0372329	0.0348146	0	0	0	0.0020395	0.145561	0.115082	0.412785	0.119497
995	104	37.3558	-108.597	America	USA	Vespertilionidae	Eptesicus	fuscus	insectivore	2007	2007	2007	5	0	Cool Temperate Dry	72	0.0852715	0.166991	0.0372329	0.0348146	0	0	0	0.0020395	0.145561	0.115082	0.412785	0.119497
996	104	37.3558	-108.597	America	USA	Vespertilionidae	Myotis	volans	insectivore	2007	2007	2007	4	0	Cool Temperate Dry	72	0.0852715	0.166991	0.0372329	0.0348146	0	0	0	0.0020395	0.145561	0.115082	0.412785	0.119497
997	104	37.3558	-108.597	America	USA	Vespertilionidae	Myotis	occultus	insectivore	2007	2007	2007	6	0	Cool Temperate Dry	72	0.0852715	0.166991	0.0372329	0.0348146	0	0	0	0.0020395	0.145561	0.115082	0.412785	0.119497
998	104	37.3558	-108.597	America	USA	Vespertilionidae	Myotis	evotis	insectivore	2007	2007	2007	6	0	Cool Temperate Dry	72	0.0852715	0.166991	0.0372329	0.0348146	0	0	0	0.0020395	0.145561	0.115082	0.412785	0.119497
999	104	37.3558	-108.597	America	USA	Vespertilionidae	Lasionycteris	noctivagans	insectivore	2007	2007	2007	3	0	Cool Temperate Dry	72	0.0852715	0.166991	0.0372329	0.0348146	0	0	0	0.0020395	0.145561	0.115082	0.412785	0.119497
1000	104	37.3558	-108.597	America	USA	Vespertilionidae	Euderma	maculatum	insectivore	2007	2007	2007	2	0	Cool Temperate Dry	72	0.0852715	0.166991	0.0372329	0.0348146	0	0	0	0.0020395	0.145561	0.115082	0.412785	0.119497
1001	104	37.3558	-108.597	America	USA	Vespertilionidae	Eptesicus	fuscus	insectivore	2007	2007	2007	2	0	Cool Temperate Dry	72	0.0852715	0.166991	0.0372329	0.0348146	0	0	0	0.0020395	0.145561	0.115082	0.412785	0.119497
1002	104	37.3558	-108.597	America	USA	Vespertilionidae	Corynorhinus	townsendii	insectivore	2007	2007	2007	3	0	Cool Temperate Dry	72	0.0852715	0.166991	0.0372329	0.0348146	0	0	0	0.0020395	0.145561	0.115082	0.412785	0.119497
1003	104	37.3558	-108.597	America	USA	Vespertilionidae	Antrozous	pallidus	insectivore	2007	2007	2007	2	0	Cool Temperate Dry	72	0.0852715	0.166991	0.0372329	0.0348146	0	0	0	0.0020395	0.145561	0.115082	0.412785	0.119497
1004	104	37.3558	-108.597	America	USA	Vespertilionidae	Myotis	volans	insectivore	2007	2007	2007	11	0	Cool Temperate Dry	72	0.0852715	0.166991	0.0372329	0.0348146	0	0	0	0.0020395	0.145561	0.115082	0.412785	0.119497
1005	104	37.3558	-108.597	America	USA	Vespertilionidae	Lasiurus	cinereus	insectivore	2007	2007	2007	7	0	Cool Temperate Dry	72	0.0852715	0.166991	0.0372329	0.0348146	0	0	0	0.0020395	0.145561	0.115082	0.412785	0.119497
1006	104	37.3558	-108.597	America	USA	Vespertilionidae	Lasionycteris	noctivagans	insectivore	2007	2007	2007	3	0	Cool Temperate Dry	72	0.0852715	0.166991	0.0372329	0.0348146	0	0	0	0.0020395	0.145561	0.115082	0.412785	0.119497
1007	104	37.3558	-108.597	America	USA	Vespertilionidae	Eptesicus	fuscus	insectivore	2007	2007	2007	3	0	Cool Temperate Dry	72	0.0852715	0.166991	0.0372329	0.0348146	0	0	0	0.0020395	0.145561	0.115082	0.412785	0.119497
1008	104	37.3558	-108.597	America	USA	Vespertilionidae	Myotis	yumanensis	insectivore	2007	2007	2007	1	0	Cool Temperate Dry	72	0.0852715	0.166991	0.0372329	0.0348146	0	0	0	0.0020395	0.145561	0.115082	0.412785	0.119497
1009	104	37.3558	-108.597	America	USA	Vespertilionidae	Myotis	volans	insectivore	2007	2007	2007	23	0	Cool Temperate Dry	72	0.0852715	0.166991	0.0372329	0.0348146	0	0	0	0.0020395	0.145561	0.115082	0.412785	0.119497
1010	104	37.3558	-108.597	America	USA	Vespertilionidae	Myotis	occultus	insectivore	2007	2007	2007	7	0	Cool Temperate Dry	72	0.0852715	0.166991	0.0372329	0.0348146	0	0	0	0.0020395	0.145561	0.115082	0.412785	0.119497
1011	104	37.3558	-108.597	America	USA	Vespertilionidae	Myotis	evotis	insectivore	2007	2007	2007	6	0	Cool Temperate Dry	72	0.0852715	0.166991	0.0372329	0.0348146	0	0	0	0.0020395	0.145561	0.115082	0.412785	0.119497
1012	104	37.3558	-108.597	America	USA	Vespertilionidae	Lasionycteris	noctivagans	insectivore	2007	2007	2007	13	0	Cool Temperate Dry	72	0.0852715	0.166991	0.0372329	0.0348146	0	0	0	0.0020395	0.145561	0.115082	0.412785	0.119497
1013	104	37.3558	-108.597	America	USA	Vespertilionidae	Eptesicus	fuscus	insectivore	2007	2007	2007	8	0	Cool Temperate Dry	72	0.0852715	0.166991	0.0372329	0.0348146	0	0	0	0.0020395	0.145561	0.115082	0.412785	0.119497
1014	104	37.3558	-108.597	America	USA	Molossidae	Tadarida	brasiliensis	insectivore	2007	2007	2007	13	0	Cool Temperate Dry	72	0.0852715	0.166991	0.0372329	0.0348146	0	0	0	0.0020395	0.145561	0.115082	0.412785	0.119497
1015	104	37.4081	-104.541	America	USA	Vespertilionidae	Parastrellus	hesperus	insectivore	2007	2007	2007	6	0	Warm Temperate Dry	68	0.16469	0.147571	0	0	0	0.0019551	0.0001739	0.0092452	0.0949096	0.107089	0.0006142	0.009473
1016	104	37.4081	-104.541	America	USA	Vespertilionidae	Myotis	yumanensis	insectivore	2007	2007	2007	13	0	Warm Temperate Dry	68	0.16469	0.147571	0	0	0	0.0019551	0.0001739	0.0092452	0.0949096	0.107089	0.0006142	0.009473
1017	104	37.4081	-104.541	America	USA	Vespertilionidae	Myotis	thysanodes	insectivore	2007	2007	2007	3	0	Warm Temperate Dry	68	0.16469	0.147571	0	0	0	0.0019551	0.0001739	0.0092452	0.0949096	0.107089	0.0006142	0.009473
1018	104	37.4081	-104.541	America	USA	Vespertilionidae	Lasiurus	cinereus	insectivore	2007	2007	2007	1	0	Warm Temperate Dry	68	0.16469	0.147571	0	0	0	0.0019551	0.0001739	0.0092452	0.0949096	0.107089	0.0006142	0.009473
1019	104	37.4081	-104.541	America	USA	Vespertilionidae	Lasionycteris	noctivagans	insectivore	2007	2007	2007	3	0	Warm Temperate Dry	68	0.16469	0.147571	0	0	0	0.0019551	0.0001739	0.0092452	0.0949096	0.107089	0.0006142	0.009473
1020	104	37.4081	-104.541	America	USA	Vespertilionidae	Eptesicus	fuscus	insectivore	2007	2007	2007	18	8	Warm Temperate Dry	68	0.16469	0.147571	0	0	0	0.0019551	0.0001739	0.0092452	0.0949096	0.107089	0.0006142	0.009473
1021	104	37.4081	-104.541	America	USA	Vespertilionidae	Corynorhinus	townsendii	insectivore	2007	2007	2007	1	0	Warm Temperate Dry	68	0.16469	0.147571	0	0	0	0.0019551	0.0001739	0.0092452	0.0949096	0.107089	0.0006142	0.009473
1022	104	37.4081	-104.541	America	USA	Vespertilionidae	Antrozous	pallidus	insectivore	2007	2007	2007	11	0	Warm Temperate Dry	68	0.16469	0.147571	0	0	0	0.0019551	0.0001739	0.0092452	0.0949096	0.107089	0.0006142	0.009473
1023	105	-27.5533	24.7663	Africa	South Africa	Rhinolophidae	Rhinolophus	darlingi	insectivore		2005	2012	1	0	Sub Tropical Dry	68	0.414046	0.198579	0.649765	0.451064	0	0	0	0	0.092891	0.068601	0.381501	0.0768327
1024	105	-27.5533	24.7663	Africa	South Africa	Rhinolophidae	Rhinolophus	denti	insectivore		2005	2012	5	0	Sub Tropical Dry	68	0.414046	0.198579	0.649765	0.451064	0	0	0	0	0.092891	0.068601	0.381501	0.0768327
1025	105	-27.5533	24.7663	Africa	South Africa	Vespertilionidae	Laephotis	capensis	insectivore		2005	2012	10	1	Sub Tropical Dry	68	0.414046	0.198579	0.649765	0.451064	0	0	0	0	0.092891	0.068601	0.381501	0.0768327
1026	105	-27.5533	24.7663	Africa	South Africa	Molossidae	Tadarida	aegyptiaca	insectivore		2005	2012	4	0	Sub Tropical Dry	68	0.414046	0.198579	0.649765	0.451064	0	0	0	0	0.092891	0.068601	0.381501	0.0768327
1027	105	-27.5533	24.7663	Africa	South Africa	Vespertilionidae	Eptesicus	hottentottus	insectivore		2005	2012	2	0	Sub Tropical Dry	68	0.414046	0.198579	0.649765	0.451064	0	0	0	0	0.092891	0.068601	0.381501	0.0768327
1028	105	-23.9888	31.0937	Africa	South Africa	Molossidae	Mops	condylurus	insectivore		2005	2012	2	0	Sub Tropical Dry	129	0.31985	0.114067	0.0001231	0.0002689	0.0007195	0.0470579	0.0751905	0.0748538	0.165879	0.146382	0.328467	0.278795
1029	105	-22.4504	31.3101	Africa	South Africa	Vespertilionidae	Scotophilus	viridis	insectivore		2005	2012	1	0	Tropical Dry	139	0.0041708	0.0081599	0.0017006	0.0005233	0	0	0	0.0039516	0.0028823	0.0032108	0.0514563	0.0046289
1030	105	-22.4504	31.3101	Africa	South Africa	Vespertilionidae	Scotophilus	leucogaster	insectivore		2005	2012	2	0	Tropical Dry	139	0.0041708	0.0081599	0.0017006	0.0005233	0	0	0	0.0039516	0.0028823	0.0032108	0.0514563	0.0046289
1031	105	-22.4504	31.3101	Africa	South Africa	Vespertilionidae	Scotophilus	dinganii	insectivore		2005	2012	9	0	Tropical Dry	139	0.0041708	0.0081599	0.0017006	0.0005233	0	0	0	0.0039516	0.0028823	0.0032108	0.0514563	0.0046289
1032	105	-22.4504	31.3101	Africa	South Africa	Pteropodidae	Rousettus	aegyptiacus	frugivore		2005	2012	3	0	Tropical Dry	139	0.0041708	0.0081599	0.0017006	0.0005233	0	0	0	0.0039516	0.0028823	0.0032108	0.0514563	0.0046289
1033	105	-22.4504	31.3101	Africa	South Africa	Rhinolophidae	Rhinolophus	landeri	insectivore		2005	2012	1	0	Tropical Dry	139	0.0041708	0.0081599	0.0017006	0.0005233	0	0	0	0.0039516	0.0028823	0.0032108	0.0514563	0.0046289
1034	105	-22.4504	31.3101	Africa	South Africa	Vespertilionidae	Nycticeinops	schlieffenii	insectivore		2005	2012	7	0	Tropical Dry	139	0.0041708	0.0081599	0.0017006	0.0005233	0	0	0	0.0039516	0.0028823	0.0032108	0.0514563	0.0046289
1035	105	-22.4504	31.3101	Africa	South Africa	Vespertilionidae	Neoromicia	zuluensis	insectivore		2005	2012	1	0	Tropical Dry	139	0.0041708	0.0081599	0.0017006	0.0005233	0	0	0	0.0039516	0.0028823	0.0032108	0.0514563	0.0046289
1036	105	-22.4504	31.3101	Africa	South Africa	Vespertilionidae	Afronycteris	helios	insectivore		2005	2012	2	0	Tropical Dry	139	0.0041708	0.0081599	0.0017006	0.0005233	0	0	0	0.0039516	0.0028823	0.0032108	0.0514563	0.0046289
1037	105	-22.4504	31.3101	Africa	South Africa	Vespertilionidae	Afronycteris	nana	insectivore		2005	2012	7	0	Tropical Dry	139	0.0041708	0.0081599	0.0017006	0.0005233	0	0	0	0.0039516	0.0028823	0.0032108	0.0514563	0.0046289
1038	105	-22.4504	31.3101	Africa	South Africa	Hipposideridae	Hipposideros	caffer	insectivore		2005	2012	2	0	Tropical Dry	139	0.0041708	0.0081599	0.0017006	0.0005233	0	0	0	0.0039516	0.0028823	0.0032108	0.0514563	0.0046289
1039	105	-22.4504	31.3101	Africa	South Africa	Pteropodidae	Epomophorus	gambianus	frugivore		2005	2012	1	0	Tropical Dry	139	0.0041708	0.0081599	0.0017006	0.0005233	0	0	0	0.0039516	0.0028823	0.0032108	0.0514563	0.0046289
1040	105	-33.6286	19.4693	Africa	South Africa	Rhinolophidae	Rhinolophus	capensis	insectivore		2005	2012	1	0	Warm Temperate Dry	74	0.142461	0.135698	0.341611	0.317001	0	0.0049398	0.0257949	0.0094526	0.346298	0.329406	0.571913	0.217067
1041	105	-33.6286	19.4693	Africa	South Africa	Molossidae	Mops	midas	insectivore		2005	2012	2	1	Warm Temperate Dry	74	0.142461	0.135698	0.341611	0.317001	0	0.0049398	0.0257949	0.0094526	0.346298	0.329406	0.571913	0.217067
1042	105	-25.8684	28.218	Africa	South Africa	Miniopteridae	Miniopterus	natalensis	insectivore		2005	2012	14	1	Warm Temperate Dry	97	1	0.994508	0.570534	0.571029	0.825316	0.628003	0.0149287	0.0269136	1	1	0.939825	0.856686
1043	106	-1.50394	29.6333	Africa	Rwanda	Molossidae	Otomops	martiensseni	insectivore	2008	2008	2008	15	0	Warm Temperate Moist	171	0.960421	0.751692	0.725801	0.65778	0.184135	0.029451	0	0.0005764	0.450109	0.297509	0.334514	0.0472006
1044	106	-1.50394	29.6333	Africa	Rwanda	Rhinolophidae	Rhinolophus	clivosus	insectivore	2008	2008	2008	2	2	Warm Temperate Moist	171	0.960421	0.751692	0.725801	0.65778	0.184135	0.029451	0	0.0005764	0.450109	0.297509	0.334514	0.0472006
1045	106	-1.50394	29.6333	Africa	Rwanda	Pteropodidae	Rousettus	aegyptiacus	frugivore	2008	2008	2008	72	0	Warm Temperate Moist	171	0.960421	0.751692	0.725801	0.65778	0.184135	0.029451	0	0.0005764	0.450109	0.297509	0.334514	0.0472006
1046	106	-1.50394	29.6333	Africa	Rwanda	Hipposideridae	Hipposideros	ruber	insectivore	2008	2008	2008	2	0	Warm Temperate Moist	171	0.960421	0.751692	0.725801	0.65778	0.184135	0.029451	0	0.0005764	0.450109	0.297509	0.334514	0.0472006
1047	108	8.29483	-9.20945	Africa	Guinea	Pteropodidae	Rousettus	aegyptiacus	frugivore	2016	2016	2016	2	1	Sub Tropical Moist	150	0.0273489	0.0728919	0.0442004	0.0652628	0	0.0006857	0	0	0.0082152	0.0084354	0.0077489	0.0041196
1048	108	8.29483	-9.20945	Africa	Guinea	Pteropodidae	Eidolon	helvum	frugivore	2016	2016	2016	2	1	Sub Tropical Moist	150	0.0273489	0.0728919	0.0442004	0.0652628	0	0.0006857	0	0	0.0082152	0.0084354	0.0077489	0.0041196
1049	108	8.29483	-9.20945	Africa	Guinea	Pteropodidae	Hypsignathus	monstrosus	frugivore	2016	2016	2016	5	0	Sub Tropical Moist	150	0.0273489	0.0728919	0.0442004	0.0652628	0	0.0006857	0	0	0.0082152	0.0084354	0.0077489	0.0041196
1050	108	12.5348	-13.1213	Africa	Guinea	Pteropodidae	Rousettus	aegyptiacus	frugivore	2016	2016	2016	2	0	Tropical Dry	93	0.103853	0.109027	0.362567	0.208659	0	0	0	0	0.0026728	0.0024146	0.0017689	0.0009247
1051	108	12.5348	-13.1213	Africa	Guinea	Pteropodidae	Micropteropus	pusillus	frugivore	2016	2016	2016	3	1	Tropical Dry	93	0.103853	0.109027	0.362567	0.208659	0	0	0	0	0.0026728	0.0024146	0.0017689	0.0009247
1052	108	12.5348	-13.1213	Africa	Guinea	Hipposideridae	Hipposideros	sp.	insectivore	2016	2016	2016	1	0	Tropical Dry	93	0.103853	0.109027	0.362567	0.208659	0	0	0	0	0.0026728	0.0024146	0.0017689	0.0009247
1053	108	8.54258	-9.95386	Africa	Guinea	Pteropodidae	Epomops	buettikoferi	frugivore	2016	2016	2016	3	0	Tropical Moist	134	0.336893	0.238943	0.239279	0.223059	0	0.0131019	0	0	0.195869	0.198034	0.0166437	0.0054759
1054	108	8.54258	-9.95386	Africa	Guinea	Pteropodidae	Hypsignathus	monstrosus	frugivore	2016	2016	2016	1	0	Tropical Moist	134	0.336893	0.238943	0.239279	0.223059	0	0.0131019	0	0	0.195869	0.198034	0.0166437	0.0054759
1055	108	8.7	-10.25	Africa	Guinea	Pteropodidae	Rousettus	aegyptiacus	frugivore	2016	2016	2016	41	6	Tropical Moist	133	0.521576	0.475271	0.253957	0.141292	0.0002523	0.0107699	0	0	0.20376	0.130691	0.0012611	0.0036863
1056	108	9.47212	-13.324	Africa	Guinea	Pteropodidae	Rousettus	aegyptiacus	frugivore	2016	2016	2016	29	2	Tropical Moist	86	0.873688	0.795902	0.642968	0.563372	0	0.0158115	0	0	0.525236	0.290312	0.0072669	0.0041378
1057	108	9.47212	-13.324	Africa	Guinea	Pteropodidae	Lissonycteris	angolensis	frugivore	2016	2016	2016	6	0	Tropical Moist	86	0.873688	0.795902	0.642968	0.563372	0	0.0158115	0	0	0.525236	0.290312	0.0072669	0.0041378
1058	108	9.5307	-13.6859	Africa	Guinea	Pteropodidae	Epomophorus	gambianus	frugivore	2016	2016	2016	48	3	Tropical Moist	83	0.135552	0.447673	0.0654762	0.0161904	0	0.0073345	0	0	0.129489	0.0299349	0.104071	0.021888
1059	108	9.5307	-13.6859	Africa	Guinea	Pteropodidae	Eidolon	helvum	frugivore	2016	2016	2016	6	3	Tropical Moist	83	0.135552	0.447673	0.0654762	0.0161904	0	0.0073345	0	0	0.129489	0.0299349	0.104071	0.021888
1060	108	9.5307	-13.6859	Africa	Guinea	Pteropodidae	Micropteropus	pusillus	frugivore	2016	2016	2016	4	0	Tropical Moist	83	0.135552	0.447673	0.0654762	0.0161904	0	0.0073345	0	0	0.129489	0.0299349	0.104071	0.021888
1061	108	9.87766	-12.4463	Africa	Guinea	Pteropodidae	Rousettus	aegyptiacus	frugivore	2016	2016	2016	38	2	Tropical Moist	115	0.256392	0.552742	0.349964	0.241035	0	0.0027821	0	0	0.0417579	0.0354442	0.0081684	0.0020822
1062	108	9.87766	-12.4463	Africa	Guinea	Pteropodidae	Lissonycteris	angolensis	frugivore	2016	2016	2016	8	0	Tropical Moist	115	0.256392	0.552742	0.349964	0.241035	0	0.0027821	0	0	0.0417579	0.0354442	0.0081684	0.0020822
1063	108	9.87766	-12.4463	Africa	Guinea	Vespertilionidae	Scotophilus	leucogaster	insectivore	2016	2016	2016	2	0	Tropical Moist	115	0.256392	0.552742	0.349964	0.241035	0	0.0027821	0	0	0.0417579	0.0354442	0.0081684	0.0020822
1064	108	9.87766	-12.4463	Africa	Guinea	Hipposideridae	Hipposideros	sp.	insectivore	2016	2016	2016	1	0	Tropical Moist	115	0.256392	0.552742	0.349964	0.241035	0	0.0027821	0	0	0.0417579	0.0354442	0.0081684	0.0020822
1065	108	9.87766	-12.4463	Africa	Guinea	Molossidae	Mops	sp.	insectivore	2016	2016	2016	3	0	Tropical Moist	115	0.256392	0.552742	0.349964	0.241035	0	0.0027821	0	0	0.0417579	0.0354442	0.0081684	0.0020822
1066	108	9.87766	-12.4463	Africa	Guinea	Pteropodidae	Epomophorus	gambianus	frugivore	2016	2016	2016	2	0	Tropical Moist	115	0.256392	0.552742	0.349964	0.241035	0	0.0027821	0	0	0.0417579	0.0354442	0.0081684	0.0020822
1067	108	10.1154	-13.1917	Africa	Guinea	Hipposideridae	Hipposideros	sp.	insectivore	2016	2016	2016	13	6	Tropical Moist	90	0.783705	0.739243	0.574606	0.582566	0	0.0001403	0	0	0.403801	0.274444	0.0052022	0.0030951
1068	108	10.1371	-11.6615	Africa	Guinea	Pteropodidae	Epomophorus	gambianus	frugivore	2016	2016	2016	11	0	Tropical Moist	113	0.128086	0.0951148	0.0134609	0.027699	0	0.0005632	0	0	0.0033601	0.0034327	0.0235056	0.0053176
1069	108	10.2833	-12.2333	Africa	Guinea	Pteropodidae	Lissonycteris	angolensis	frugivore	2017	2017	2017	15	1	Tropical Moist	109	0.307724	0.263433	0.0768737	0.19616	0	4.22e-05	0	0.003035	0.135825	0.0932805	0.0011156	0.0040869
1070	108	10.284	-12.2333	Africa	Guinea	Pteropodidae	Epomophorus	gambianus	frugivore	2016	2016	2016	5	0	Tropical Moist	109	0.307724	0.263433	0.0768737	0.19616	0	4.22e-05	0	0.003035	0.135825	0.0932805	0.0011156	0.0040869
1071	108	10.284	-12.2333	Africa	Guinea	Hipposideridae	Hipposideros	sp.	insectivore	2016	2016	2016	1	0	Tropical Moist	109	0.307724	0.263433	0.0768737	0.19616	0	4.22e-05	0	0.003035	0.135825	0.0932805	0.0011156	0.0040869
1072	108	10.284	-12.2333	Africa	Guinea	Rhinolophidae	Rhinolophus	sp.	insectivore	2016	2016	2016	5	2	Tropical Moist	109	0.307724	0.263433	0.0768737	0.19616	0	4.22e-05	0	0.003035	0.135825	0.0932805	0.0011156	0.0040869
1073	108	10.284	-12.2333	Africa	Guinea	Pteropodidae	Micropteropus	pusillus	frugivore	2016	2016	2016	1	0	Tropical Moist	109	0.307724	0.263433	0.0768737	0.19616	0	4.22e-05	0	0.003035	0.135825	0.0932805	0.0011156	0.0040869
1074	108	10.6597	-9.2485	Africa	Guinea	Hipposideridae	Hipposideros	sp.	insectivore	2016	2016	2016	4	1	Tropical Moist	87	0.634373	0.594955	0.572362	0.568105	0	0.0013493	0	0	0.0192431	0.0318055	0.0275756	0.0029728
1075	108	10.6597	-9.2485	Africa	Guinea	Pteropodidae	Eonycteris	spelaea	nectarivore	2016	2016	2016	2	1	Tropical Moist	87	0.634373	0.594955	0.572362	0.568105	0	0.0013493	0	0	0.0192431	0.0318055	0.0275756	0.0029728
1076	108	10.6597	-9.2485	Africa	Guinea	Pteropodidae	Epomophorus	gambianus	frugivore	2016	2016	2016	2	0	Tropical Moist	87	0.634373	0.594955	0.572362	0.568105	0	0.0013493	0	0	0.0192431	0.0318055	0.0275756	0.0029728
1077	108	12.3878	-12.9637	Africa	Guinea	Pteropodidae	Rousettus	aegyptiacus	frugivore	2016	2016	2016	7	1	Tropical Moist	91	0.0187151	0.109027	0.0033309	0.0117265	0	0	0	0	0.0024791	0.0021525	0.0020361	0.0010828
1078	108	12.3878	-12.9637	Africa	Guinea	Pteropodidae	Lissonycteris	angolensis	frugivore	2016	2016	2016	13	2	Tropical Moist	91	0.0187151	0.109027	0.0033309	0.0117265	0	0	0	0	0.0024791	0.0021525	0.0020361	0.0010828
1079	108	12.3878	-12.9637	Africa	Guinea	Molossidae	Mops	condylurus	insectivore	2016	2016	2016	10	0	Tropical Moist	91	0.0187151	0.109027	0.0033309	0.0117265	0	0	0	0	0.0024791	0.0021525	0.0020361	0.0010828
1080	108	12.3878	-12.9637	Africa	Guinea	Nycteridae	Nycteris	sp.	insectivore	2016	2016	2016	1	0	Tropical Moist	91	0.0187151	0.109027	0.0033309	0.0117265	0	0	0	0	0.0024791	0.0021525	0.0020361	0.0010828
1081	108	12.3878	-12.9637	Africa	Guinea	Vespertilionidae	Scotophilus	leucogaster	insectivore	2016	2016	2016	1	0	Tropical Moist	91	0.0187151	0.109027	0.0033309	0.0117265	0	0	0	0	0.0024791	0.0021525	0.0020361	0.0010828
1082	108	12.3878	-12.9637	Africa	Guinea	Pteropodidae	Epomophorus	gambianus	frugivore	2016	2016	2016	2	0	Tropical Moist	91	0.0187151	0.109027	0.0033309	0.0117265	0	0	0	0	0.0024791	0.0021525	0.0020361	0.0010828
1083	108	12.3878	-12.9637	Africa	Guinea	Pteropodidae	Micropteropus	pusillus	frugivore	2016	2016	2016	1	0	Tropical Moist	91	0.0187151	0.109027	0.0033309	0.0117265	0	0	0	0	0.0024791	0.0021525	0.0020361	0.0010828
1084	108	12.4044	-13.529	Africa	Guinea	Pteropodidae	Epomophorus	gambianus	frugivore	2016	2016	2016	14	1	Tropical Moist	94	0.32049	0.295503	0.635639	0.547314	0	0	0	0	0.0062302	0.0072966	0.0171305	0.0050793
1085	108	12.4044	-13.529	Africa	Guinea	Pteropodidae	Eidolon	helvum	frugivore	2016	2016	2016	1	0	Tropical Moist	94	0.32049	0.295503	0.635639	0.547314	0	0	0	0	0.0062302	0.0072966	0.0171305	0.0050793
1086	108	8.54258	-9.95386	Africa	Guinea	Pteropodidae	Nanonycteris	veldkampii	frugivore	2016	2016	2016	1	1	Tropical Moist	134	0.336893	0.238943	0.239279	0.223059	0	0.0131019	0	0	0.195869	0.198034	0.0166437	0.0054759
1087	108	8.54258	-9.95386	Africa	Guinea	Pteropodidae	Rousettus	aegyptiacus	frugivore	2016	2016	2016	1	0	Tropical Moist	134	0.336893	0.238943	0.239279	0.223059	0	0.0131019	0	0	0.195869	0.198034	0.0166437	0.0054759
1088	108	9.5307	-13.6859	Africa	Guinea	Hipposideridae	Hipposideros	sp.	insectivore	2016	2016	2016	1	0	Tropical Moist	83	0.135552	0.447673	0.0654762	0.0161904	0	0.0073345	0	0	0.129489	0.0299349	0.104071	0.021888
1089	109	0.083333	36.6667	Africa	Kenya	Molossidae	Mops	pumilus	insectivore	2018	2018	2018	188	6	Warm Temperate Dry	171	0.590578	0.657319	0.438768	0.460443	0	1.5e-06	0.0221683	0.0108047	0.0220114	0.0183418	0.0052587	0.0019475
1090	109	0.083333	36.6667	Africa	Kenya	Vespertilionidae	Scotophilus	dinganii	insectivore	2018	2018	2018	14	2	Warm Temperate Dry	171	0.590578	0.657319	0.438768	0.460443	0	1.5e-06	0.0221683	0.0108047	0.0220114	0.0183418	0.0052587	0.0019475
1091	112	17.04	95.86	Asia	Myanmar	Vespertilionidae	Scotophilus	heathii	insectivore		2016	2018	12	3	Tropical Moist	61	0.883849	0.971931	0.69396	0.68518	0	0.0005463	0	0.0027171	0.106234	0.165224	0	0.0033336
1092	112	17.04	95.86	Asia	Myanmar	Vespertilionidae	Scotophilus	kuhlii	insectivore		2016	2018	1	0	Tropical Moist	61	0.883849	0.971931	0.69396	0.68518	0	0.0005463	0	0.0027171	0.106234	0.165224	0	0.0033336
1093	112	17.04	95.86	Asia	Myanmar	Emballonuridae	Taphozous	sp.	insectivore		2016	2018	3	1	Tropical Moist	61	0.883849	0.971931	0.69396	0.68518	0	0.0005463	0	0.0027171	0.106234	0.165224	0	0.0033336
1094	112	16.66	97.58	Asia	Myanmar	Molossidae	Mops	plicatus	insectivore		2016	2018	65	0	Tropical Moist	108	0.842687	0.639328	0.697534	0.716681	0	0.0195412	0	0	0.129507	0.0913971	0	0.0013773
1095	112	16.66	97.58	Asia	Myanmar	Hipposideridae	Hipposideros	larvatus	insectivore		2016	2018	16	3	Tropical Moist	108	0.842687	0.639328	0.697534	0.716681	0	0.0195412	0	0	0.129507	0.0913971	0	0.0013773
1096	112	16.66	97.58	Asia	Myanmar	Craseonycteridae	Craseonycteris	thonglongyai	insectivore		2016	2018	9	0	Tropical Moist	108	0.842687	0.639328	0.697534	0.716681	0	0.0195412	0	0	0.129507	0.0913971	0	0.0013773
1097	112	17.04	95.86	Asia	Myanmar	Pteropodidae	Pteropus	vampyrus	frugivore		2016	2018	29	0	Tropical Moist	61	0.883849	0.971931	0.69396	0.68518	0	0.0005463	0	0.0027171	0.106234	0.165224	0	0.0033336
1098	113	7.09321	125.487	Asia	Philipines	Pteropodidae	Cynopterus	brachyotis	frugivore	2017	2017	2017	16	0	Tropical Moist	52	0.956299	0.592214	0.64954	0.65715	0.0862962	0.0274352	0.027927	0.0109644	0.999855	0.8971	0.429828	0.206433
1099	113	7.09321	125.487	Asia	Philipines	Pteropodidae	Macroglossus	minimus	frugivore	2017	2017	2017	7	1	Tropical Moist	52	0.956299	0.592214	0.64954	0.65715	0.0862962	0.0274352	0.027927	0.0109644	0.999855	0.8971	0.429828	0.206433
1100	113	7.09321	125.487	Asia	Philipines	Pteropodidae	Ptenochirus	jagori	frugivore	2017	2017	2017	16	0	Tropical Moist	52	0.956299	0.592214	0.64954	0.65715	0.0862962	0.0274352	0.027927	0.0109644	0.999855	0.8971	0.429828	0.206433
1101	113	7.09321	125.487	Asia	Philipines	Pteropodidae	Rousettus	amplexicaudatus	frugivore	2017	2017	2017	10	0	Tropical Moist	52	0.956299	0.592214	0.64954	0.65715	0.0862962	0.0274352	0.027927	0.0109644	0.999855	0.8971	0.429828	0.206433
1102	117	23.3178	120.424	Asia	Taiwan	Miniopteridae	Miniopterus	fuliginosus	insectivore		2014	2015	18	0	Sub Tropical Moist	48	1	0.829912	0.436853	0.630187	0	0.0533678	0.0150658	0.0181392	1	0.996206	0.589565	0.514385
1103	117	23.3178	120.424	Asia	Taiwan	Rhinolophidae	Rhinolophus	monoceros	insectivore		2014	2015	30	2	Sub Tropical Moist	48	1	0.829912	0.436853	0.630187	0	0.0533678	0.0150658	0.0181392	1	0.996206	0.589565	0.514385
1104	117	23.568	120.297	Asia	Taiwan	Vespertilionidae	Scotophilus	kuhlii	insectivore		2014	2015	21	10	Sub Tropical Moist	48	1	0.867292	0.867606	0.837787	0.005187	0.0565694	0.0420098	0.0247443	1	1	0.694665	0.52759
1105	121	29.9831	122.208	Asia	China	Rhinolophidae	Rhinolophus	pusillus	insectivore		2015	2017	334	89	Warm Temperate Moist	11	0.446495	0.581374	0.45819	0.21777	0	0.0091853	0	0	0.526442	0.219588	0.543258	0.168065
1106	126	22.4367	114.092	Asia	China	Pteropodidae	Cynopterus	sphinx	frugivore		2013	2015	3	0	Sub Tropical Moist	69	0.90896	0.655781	0.417063	0.308565	0	0.0161266	0.0033411	0.018087	1	0.635569	0.835063	0.489419
1107	126	22.4367	114.092	Asia	China	Vespertilionidae	Hypsugo	pulveratus	insectivore		2013	2015	2	0	Sub Tropical Moist	69	0.90896	0.655781	0.417063	0.308565	0	0.0161266	0.0033411	0.018087	1	0.635569	0.835063	0.489419
1108	126	22.4367	114.092	Asia	China	Miniopteridae	Miniopterus	magnater	insectivore		2013	2015	1	0	Sub Tropical Moist	69	0.90896	0.655781	0.417063	0.308565	0	0.0161266	0.0033411	0.018087	1	0.635569	0.835063	0.489419
1109	126	22.4367	114.092	Asia	China	Miniopteridae	Miniopterus	pusillus	insectivore		2013	2015	56	0	Sub Tropical Moist	69	0.90896	0.655781	0.417063	0.308565	0	0.0161266	0.0033411	0.018087	1	0.635569	0.835063	0.489419
1110	126	22.4367	114.092	Asia	China	Miniopteridae	Miniopterus	schreibersii	insectivore		2013	2015	23	0	Sub Tropical Moist	69	0.90896	0.655781	0.417063	0.308565	0	0.0161266	0.0033411	0.018087	1	0.635569	0.835063	0.489419
1111	126	22.4367	114.092	Asia	China	Miniopteridae	Miniopterus	fuliginosus	insectivore		2013	2015	1	0	Sub Tropical Moist	69	0.90896	0.655781	0.417063	0.308565	0	0.0161266	0.0033411	0.018087	1	0.635569	0.835063	0.489419
1112	126	22.4367	114.092	Asia	China	Vespertilionidae	Myotis	ricketti	insectivore		2013	2015	93	1	Sub Tropical Moist	69	0.90896	0.655781	0.417063	0.308565	0	0.0161266	0.0033411	0.018087	1	0.635569	0.835063	0.489419
1113	126	22.4367	114.092	Asia	China	Vespertilionidae	Nyctalus	noctula	insectivore		2013	2015	1	0	Sub Tropical Moist	69	0.90896	0.655781	0.417063	0.308565	0	0.0161266	0.0033411	0.018087	1	0.635569	0.835063	0.489419
1114	126	22.4367	114.092	Asia	China	Vespertilionidae	Pipistrellus	abramus	insectivore		2013	2015	6	0	Sub Tropical Moist	69	0.90896	0.655781	0.417063	0.308565	0	0.0161266	0.0033411	0.018087	1	0.635569	0.835063	0.489419
1115	126	22.4367	114.092	Asia	China	Vespertilionidae	Pipistrellus	tenuis	insectivore		2013	2015	4	0	Sub Tropical Moist	69	0.90896	0.655781	0.417063	0.308565	0	0.0161266	0.0033411	0.018087	1	0.635569	0.835063	0.489419
1116	126	22.4367	114.092	Asia	China	Rhinolophidae	Rhinolophus	affinis	insectivore		2013	2015	7	0	Sub Tropical Moist	69	0.90896	0.655781	0.417063	0.308565	0	0.0161266	0.0033411	0.018087	1	0.635569	0.835063	0.489419
1117	126	23.5447	113.583	Asia	China	Rhinolophidae	Rhinolophus	pearsonii	insectivore		2013	2015	2	0	Sub Tropical Moist	67	1	0.951876	0.893098	0.81316	0	0.0115724	0.0001954	0.01195	0.999785	0.682759	0.886311	0.294524
1118	126	22.4367	114.092	Asia	China	Rhinolophidae	Rhinolophus	pusillus	insectivore		2013	2015	17	0	Sub Tropical Moist	69	0.90896	0.655781	0.417063	0.308565	0	0.0161266	0.0033411	0.018087	1	0.635569	0.835063	0.489419
1119	126	25.4258	106.752	Asia	China	Vespertilionidae	Tylonycteris	robustula	insectivore		2013	2015	104	1	Warm Temperate Moist	95	0.688307	0.65959	0.679739	0.682604	0	0	0	0	0.0409062	0.0384938	0.354492	0.0341428
1120	127	24.79	112.71	Asia	China	Molossidae	Mops	plicatus	insectivore		2012	2015	6	0	Warm Temperate Moist	78	0.690799	0.723501	0.595089	0.616022	0	0.0001282	0	0	0.0802502	0.0997771	0	0.0028156
1121	127	22.66	114.45	Asia	China	Hipposideridae	Hipposideros	pomona	insectivore		2012	2015	18	0	Sub Tropical Moist	61	0.704462	0.823816	0.576117	0.463803	0	0.0220458	0.070572	0.0288641	0.814448	0.768084	0.300854	0.464627
1122	127	24.71	113.27	Asia	China	Rhinolophidae	Rhinolophus	luctus	insectivore		2012	2015	3	0	Sub Tropical Moist	72	0.755394	0.815703	0.660709	0.610405	0	0.0043569	0	0.001857	0.197187	0.20953	0.0024282	0.0196649
1123	127	24.71	113.27	Asia	China	Rhinolophidae	Rhinolophus	macrotis	insectivore		2012	2015	3	0	Sub Tropical Moist	72	0.755394	0.815703	0.660709	0.610405	0	0.0043569	0	0.001857	0.197187	0.20953	0.0024282	0.0196649
1124	127	24.71	113.27	Asia	China	Rhinolophidae	Rhinolophus	rex	insectivore		2012	2015	8	0	Sub Tropical Moist	72	0.755394	0.815703	0.660709	0.610405	0	0.0043569	0	0.001857	0.197187	0.20953	0.0024282	0.0196649
1125	127	23.25	113.4	Asia	China	Vespertilionidae	Eptesicus	sp.	insectivore		2012	2015	1	0	Sub Tropical Moist	68	1	0.998987	0.633273	0.556182	0.493151	0.458426	0.0347776	0.0213314	1	0.966885	0.396242	0.798347
1126	127	21.83	107.29	Asia	China	Vespertilionidae	Tylonycteris	pachypus	insectivore		2012	2015	70	11	Sub Tropical Moist	97	0.534472	0.667059	0.560156	0.564021	0	0	0	0	0.0426364	0.0507786	0.0653375	0.0026157
1127	127	24.79	112.71	Asia	China	Vespertilionidae	Vespertilio	murinus	insectivore		2012	2015	3	0	Warm Temperate Moist	78	0.690799	0.723501	0.595089	0.616022	0	0.0001282	0	0	0.0802502	0.0997771	0	0.0028156
1128	127	29.45	104.18	Asia	China	Vespertilionidae	Vespertilio	sinensis	insectivore		2012	2015	159	34	Warm Temperate Moist	74	0.998129	0.958472	0.999743	0.993715	0	0.0013707	0	0	0.08505	0.101008	1.16e-05	0.0087253
1133	131	34.4006	35.8947	Asia	Lebanon	Rhinolophidae	Rhinolophus	hipposideros	insectivore	2013			4	0	Sub Tropical Moist	55	0.65414	0.774356	0.574152	0.452759	0	0.0315365	0.0032316	0.009984	0.890353	0.611547	0.715285	0.473612
1134	131	33.807	35.6625	Asia	Lebanon	Rhinolophidae	Rhinolophus	ferrumequinum	insectivore	2013			1	1	Warm Temperate Moist	57	0.973788	0.94319	0.561095	0.569114	0	0.0147763	0.0005825	0.0045742	0.595748	0.567684	0.76493	0.562721
1135	131	34.1465	35.6444	Asia	Lebanon	Rhinolophidae	Rhinolophus	ferrumequinum	insectivore	2013			2	0	Sub Tropical Moist	55	0.999104	0.774356	0.466761	0.0923736	0.429408	0.0782506	0	0.0001796	0.346986	0.0936247	0.606764	0.127389
1136	131	34.1465	35.6444	Asia	Lebanon	Miniopteridae	Miniopterus	schreibersii	insectivore	2013			6	0	Sub Tropical Moist	55	0.999104	0.774356	0.466761	0.0923736	0.429408	0.0782506	0	0.0001796	0.346986	0.0936247	0.606764	0.127389
1137	131	34.5453	36.0773	Asia	Lebanon	Pteropodidae	Rousettus	aegyptiacus	frugivore	2013			50	4	Sub Tropical Moist	54	0.42088	0.850451	0.564775	0.549292	0	0.0094239	0.0297816	0.0064503	0.78748	0.644726	0.583671	0.272138
1138	131	34.1465	35.6444	Asia	Lebanon	Pteropodidae	Rousettus	aegyptiacus	frugivore	2013			1	1	Sub Tropical Moist	55	0.999104	0.774356	0.466761	0.0923736	0.429408	0.0782506	0	0.0001796	0.346986	0.0936247	0.606764	0.127389
1139	131	33.5826	35.5259	Asia	Lebanon	Pteropodidae	Rousettus	aegyptiacus	frugivore	2013			51	1	Warm Temperate Moist	60	0.984761	0.910022	0.573339	0.595406	0	0.020028	0.0004362	0.0002105	0.452129	0.444851	0.423798	0.388103
1140	131	33.9135	35.6002	Asia	Lebanon	Pteropodidae	Rousettus	aegyptiacus	frugivore	2013			34	3	Sub Tropical Moist	57	0.9999	0.780192	0.271787	0.170513	0	0.160889	0.0122087	0.007488	0.393288	0.217811	0.660436	0.320475
1141	131	34.3089	35.8667	Asia	Lebanon	Pteropodidae	Rousettus	aegyptiacus	frugivore	2014			21	5	Warm Temperate Moist	57	0.864208	0.774356	0.564581	0.452759	0	0.007877	0.0515757	0.009984	0.450882	0.611547	0.603693	0.473612
1142	131	34.478	36.0339	Asia	Lebanon	Pteropodidae	Rousettus	aegyptiacus	frugivore	2014			5	0	Sub Tropical Moist	55	0.570563	0.774356	0.557914	0.380845	0.0761134	0.0314599	0.0093889	0.0082211	0.807166	0.526818	0.366019	0.25419
1143	131	34.4338	35.8483	Asia	Lebanon	Pteropodidae	Rousettus	aegyptiacus	frugivore	2014			75	7	Sub Tropical Moist	50	0.983773	0.774356	0.57416	0.452759	0.0059335	0.0315365	0.0168313	0.009984	0.936731	0.611547	0.855056	0.473612
1144	131	33.9135	35.6002	Asia	Lebanon	Pteropodidae	Rousettus	aegyptiacus	frugivore	2014			34	3	Sub Tropical Moist	57	0.9999	0.780192	0.271787	0.170513	0	0.160889	0.0122087	0.007488	0.393288	0.217811	0.660436	0.320475
1145	131	33.5826	35.5259	Asia	Lebanon	Pteropodidae	Rousettus	aegyptiacus	frugivore	2014			101	0	Warm Temperate Moist	60	0.984761	0.910022	0.573339	0.595406	0	0.020028	0.0004362	0.0002105	0.452129	0.444851	0.423798	0.388103
1146	131	34.1228	35.6541	Asia	Lebanon	Pteropodidae	Rousettus	aegyptiacus	frugivore	2014			30	0	Sub Tropical Moist	55	0.999104	0.774356	0.339824	0.500112	0.194909	0.0684205	0	0.0055551	0.346986	0.514262	0.606764	0.490314
1147	131	34.1402	35.6649	Asia	Lebanon	Pteropodidae	Rousettus	aegyptiacus	frugivore	2014			32	0	Sub Tropical Moist	55	0.999104	0.774356	0.557093	0.500112	0.16429	0.0821133	0	0.0055551	0.575306	0.514262	0.855723	0.490314
1148	131	34.3085	35.8922	Asia	Lebanon	Pteropodidae	Rousettus	aegyptiacus	frugivore	2014			4	0	Warm Temperate Moist	57	0.864208	0.774356	0.560148	0.452759	0	0.007877	0.0175793	0.009984	0.418754	0.611547	0.436356	0.473612
1149	132	23.8475	120.387	Asia	Taiwan	Vespertilionidae	Scotophilus	kuhlii	insectivore	2013			14	8	Sub Tropical Moist	47	1	0.867292	0.799982	0.660106	0.0532273	0.0623049	0.0169593	0.0092779	1	0.852856	0.411944	0.466341
1150	132	23.5681	120.297	Asia	Taiwan	Vespertilionidae	Scotophilus	kuhlii	insectivore	2014			19	9	Sub Tropical Moist	48	1	0.867292	0.867606	0.837787	0.005187	0.0565694	0.0420098	0.0247443	1	1	0.694665	0.52759
1151	138	24.1825	113.405	Asia	China	Rhinolophidae	Rhinolophus	sinicus	insectivore		2016	2017	1	0	Sub Tropical Moist	68	0.901392	0.856945	0.780332	0.658773	0	0.0063735	0	0.0021227	0.784779	0.457507	0.8678	0.210542
1152	138	24.1825	113.405	Asia	China	Vespertilionidae	Pipistrellus	abramus	insectivore		2016	2017	8	0	Sub Tropical Moist	68	0.901392	0.856945	0.780332	0.658773	0	0.0063735	0	0.0021227	0.784779	0.457507	0.8678	0.210542
1153	138	24.1825	113.405	Asia	China	Vespertilionidae	Myotis	ricketti	insectivore		2016	2017	2	0	Sub Tropical Moist	68	0.901392	0.856945	0.780332	0.658773	0	0.0063735	0	0.0021227	0.784779	0.457507	0.8678	0.210542
1154	138	24.4559	112.615	Asia	China	Vespertilionidae	Pipistrellus	abramus	insectivore		2016	2017	1	0	Sub Tropical Moist	72	0.940576	0.809505	0.696387	0.715982	0.0116313	0.0064513	0.0374685	0.0014768	0.330229	0.180427	0.364308	0.0931317
1155	138	24.4559	112.615	Asia	China	Hipposideridae	Hipposideros	swinhoei	insectivore		2016	2017	36	0	Sub Tropical Moist	72	0.940576	0.809505	0.696387	0.715982	0.0116313	0.0064513	0.0374685	0.0014768	0.330229	0.180427	0.364308	0.0931317
1156	138	24.7829	113.254	Asia	China	Rhinolophidae	Rhinolophus	sinicus	insectivore		2016	2017	27	5	Sub Tropical Moist	74	0.800473	0.815703	0.679847	0.618639	0	0.0043569	0.0051502	0.0111752	0.266991	0.28537	0.360699	0.0642514
1157	138	24.7829	113.254	Asia	China	Rhinolophidae	Rhinolophus	affinis	insectivore		2016	2017	11	0	Sub Tropical Moist	74	0.800473	0.815703	0.679847	0.618639	0	0.0043569	0.0051502	0.0111752	0.266991	0.28537	0.360699	0.0642514
1158	138	24.7829	113.254	Asia	China	Rhinolophidae	Rhinolophus	macrotis	insectivore		2016	2017	3	0	Sub Tropical Moist	74	0.800473	0.815703	0.679847	0.618639	0	0.0043569	0.0051502	0.0111752	0.266991	0.28537	0.360699	0.0642514
1159	138	24.7829	113.254	Asia	China	Rhinolophidae	Rhinolophus	pusillus	insectivore		2016	2017	41	3	Sub Tropical Moist	74	0.800473	0.815703	0.679847	0.618639	0	0.0043569	0.0051502	0.0111752	0.266991	0.28537	0.360699	0.0642514
1160	138	24.7829	113.254	Asia	China	Rhinolophidae	Rhinolophus	rex	insectivore		2016	2017	9	7	Sub Tropical Moist	74	0.800473	0.815703	0.679847	0.618639	0	0.0043569	0.0051502	0.0111752	0.266991	0.28537	0.360699	0.0642514
1161	138	24.7829	113.254	Asia	China	Hipposideridae	Hipposideros	swinhoei	insectivore		2016	2017	7	0	Sub Tropical Moist	74	0.800473	0.815703	0.679847	0.618639	0	0.0043569	0.0051502	0.0111752	0.266991	0.28537	0.360699	0.0642514
1162	138	23.5402	113.576	Asia	China	Rhinolophidae	Rhinolophus	sinicus	insectivore		2016	2017	70	2	Sub Tropical Moist	67	1	0.951876	0.893098	0.81316	0	0.0115724	0.0001954	0.01195	0.999785	0.682759	0.886311	0.294524
1163	138	23.5402	113.576	Asia	China	Rhinolophidae	Rhinolophus	affinis	insectivore		2016	2017	34	7	Sub Tropical Moist	67	1	0.951876	0.893098	0.81316	0	0.0115724	0.0001954	0.01195	0.999785	0.682759	0.886311	0.294524
1164	138	23.5402	113.576	Asia	China	Rhinolophidae	Rhinolophus	pusillus	insectivore		2016	2017	11	2	Sub Tropical Moist	67	1	0.951876	0.893098	0.81316	0	0.0115724	0.0001954	0.01195	0.999785	0.682759	0.886311	0.294524
1165	138	23.5402	113.576	Asia	China	Hipposideridae	Hipposideros	pomona	insectivore		2016	2017	10	0	Sub Tropical Moist	67	1	0.951876	0.893098	0.81316	0	0.0115724	0.0001954	0.01195	0.999785	0.682759	0.886311	0.294524
1166	138	23.5402	113.576	Asia	China	Vespertilionidae	Myotis	ricketti	insectivore		2016	2017	1	0	Sub Tropical Moist	67	1	0.951876	0.893098	0.81316	0	0.0115724	0.0001954	0.01195	0.999785	0.682759	0.886311	0.294524
1167	138	22.9841	114.699	Asia	China	Rhinolophidae	Rhinolophus	sinicus	insectivore		2016	2017	37	4	Sub Tropical Moist	62	0.989606	0.630351	0.893712	0.883857	0	0.055338	0	0.0182155	0.786794	0.532994	0.59557	0.298411
1168	138	22.9841	114.699	Asia	China	Rhinolophidae	Rhinolophus	affinis	insectivore		2016	2017	59	27	Sub Tropical Moist	62	0.989606	0.630351	0.893712	0.883857	0	0.055338	0	0.0182155	0.786794	0.532994	0.59557	0.298411
1169	138	22.9841	114.699	Asia	China	Rhinolophidae	Rhinolophus	macrotis	insectivore		2016	2017	15	0	Sub Tropical Moist	62	0.989606	0.630351	0.893712	0.883857	0	0.055338	0	0.0182155	0.786794	0.532994	0.59557	0.298411
1170	138	22.9841	114.699	Asia	China	Rhinolophidae	Rhinolophus	pusillus	insectivore		2016	2017	1	0	Sub Tropical Moist	62	0.989606	0.630351	0.893712	0.883857	0	0.055338	0	0.0182155	0.786794	0.532994	0.59557	0.298411
1171	138	22.9841	114.699	Asia	China	Hipposideridae	Hipposideros	pomona	insectivore		2016	2017	2	0	Sub Tropical Moist	62	0.989606	0.630351	0.893712	0.883857	0	0.055338	0	0.0182155	0.786794	0.532994	0.59557	0.298411
1172	138	22.9841	114.699	Asia	China	Vespertilionidae	Myotis	ricketti	insectivore		2016	2017	84	0	Sub Tropical Moist	62	0.989606	0.630351	0.893712	0.883857	0	0.055338	0	0.0182155	0.786794	0.532994	0.59557	0.298411
1173	138	22.5738	113.895	Asia	China	Rhinolophidae	Rhinolophus	sinicus	insectivore		2016	2017	55	1	Sub Tropical Moist	62	0.995556	0.655781	0.629958	0.231949	5.91e-05	0.0367216	0.0273008	0.0110893	0.989403	0.397769	0.988212	0.376298
1174	138	22.2784	113.48	Asia	China	Rhinolophidae	Rhinolophus	pusillus	insectivore		2016	2017	28	0	Sub Tropical Moist	60	0.968744	0.682866	0.689494	0.500447	0	0.0501581	0.0750242	0.0260063	1	0.769945	0.904506	0.565941
1175	138	22.2784	113.48	Asia	China	Hipposideridae	Hipposideros	pomona	insectivore		2016	2017	38	0	Sub Tropical Moist	60	0.968744	0.682866	0.689494	0.500447	0	0.0501581	0.0750242	0.0260063	1	0.769945	0.904506	0.565941
1176	140	10.6305	104.17	Asia	Cambodia	Pteropodidae	Cynopterus	sp.	frugivore		2014	2016	1	0	Tropical Moist	101	0.558767	0.475915	0.340156	0.286963	0	0.0011128	0.0213609	0.0068501	0.225582	0.161786	0.0622922	0.0204736
1177	140	10.6305	104.17	Asia	Cambodia	Pteropodidae	Eonycteris	spelaea	nectarivore		2014	2016	128	13	Tropical Moist	101	0.558767	0.475915	0.340156	0.286963	0	0.0011128	0.0213609	0.0068501	0.225582	0.161786	0.0622922	0.0204736
1178	140	10.6305	104.17	Asia	Cambodia	Hipposideridae	Hipposideros	armiger	insectivore		2014	2016	22	0	Tropical Moist	101	0.558767	0.475915	0.340156	0.286963	0	0.0011128	0.0213609	0.0068501	0.225582	0.161786	0.0622922	0.0204736
1179	140	10.6305	104.17	Asia	Cambodia	Hipposideridae	Hipposideros	larvatus	insectivore		2014	2016	277	11	Tropical Moist	101	0.558767	0.475915	0.340156	0.286963	0	0.0011128	0.0213609	0.0068501	0.225582	0.161786	0.0622922	0.0204736
1180	140	10.6305	104.17	Asia	Cambodia	Megadermatidae	Lyroderma	lyra	carnivore		2014	2016	8	0	Tropical Moist	101	0.558767	0.475915	0.340156	0.286963	0	0.0011128	0.0213609	0.0068501	0.225582	0.161786	0.0622922	0.0204736
1181	140	10.6305	104.17	Asia	Cambodia	Megadermatidae	Megaderma	spasma	insectivore		2014	2016	5	0	Tropical Moist	101	0.558767	0.475915	0.340156	0.286963	0	0.0011128	0.0213609	0.0068501	0.225582	0.161786	0.0622922	0.0204736
1182	140	10.6305	104.17	Asia	Cambodia	Rhinolophidae	Rhinolophus	malayanus	insectivore		2014	2016	22	0	Tropical Moist	101	0.558767	0.475915	0.340156	0.286963	0	0.0011128	0.0213609	0.0068501	0.225582	0.161786	0.0622922	0.0204736
1183	140	10.6305	104.17	Asia	Cambodia	Emballonuridae	Taphozous	melanopogon	insectivore		2014	2016	110	0	Tropical Moist	101	0.558767	0.475915	0.340156	0.286963	0	0.0011128	0.0213609	0.0068501	0.225582	0.161786	0.0622922	0.0204736
1184	140	11.1197	105.063	Asia	Cambodia	Pteropodidae	Pteropus	lylei	frugivore		2014	2016	463	22	Tropical Moist	75	0.999972	0.969457	0.632107	0.701986	0	0.0034272	0	0	0.352239	0.297802	0	0.0022204
1185	143	-4.6	15.17	Africa	Democratic Republic of the Congo	Molossidae	Mops	sp.	insectivore		2010	2018	1	1	Tropical Moist	89	0.940644	0.560751	0.0007414	0.0067907	0.0896343	0.0056286	0	0.007141	0.922648	0.706274	0.359762	0.0725153
1186	143	-4.09	15.52	Africa	Democratic Republic of the Congo	Molossidae	Mops	sp.	insectivore		2010	2018	1	1	Tropical Moist	96	0.261035	0.106047	0.0338556	0.105103	3.92e-05	0.0405024	0	0.0016225	0.0243683	0.0676746	0.0141022	0.019301
1187	143	-1.94	18.28	Africa	Democratic Republic of the Congo	Molossidae	Mops	sp.	insectivore		2010	2018	3	0	Tropical Moist	98	0.0537756	0.016511	0.0048022	0.0029695	0	0	0	0	0.146817	0.0134194	0.0056148	0.0014535
1188	143	-5.44	13.52	Africa	Democratic Republic of the Congo	Pteropodidae	Eidolon	helvum	frugivore		2010	2018	3	0	Sub Tropical Moist	94	0.512872	0.248165	0.459344	0.460923	0.0047079	0.004023	0	9.5e-06	0.0042614	0.0044487	1.49e-05	0.0023104
1189	143	-5.43	13.51	Africa	Democratic Republic of the Congo	Pteropodidae	Eidolon	helvum	frugivore		2010	2018	1	0	Sub Tropical Moist	94	0.512872	0.248165	0.459344	0.460923	0.0074424	0.004023	0	9.5e-06	0.0042614	0.0044487	1.49e-05	0.0023104
1190	143	-5.37	12.94	Africa	Democratic Republic of the Congo	Pteropodidae	Epomops	franqueti	frugivore		2010	2018	2	0	Tropical Moist	98	0.112678	0.114191	0.0142216	0.0107113	0	0.0038197	0	0.0003567	0.107184	0.0417042	0.155935	0.0305484
1191	143	-5.37	13.79	Africa	Democratic Republic of the Congo	Pteropodidae	Epomops	franqueti	frugivore		2010	2018	1	0	Tropical Moist	95	0.021823	0.0309714	5.2e-06	0.0319075	0	0.0012559	0	0.0038691	0.0021487	0.0024067	0.003758	0.0012891
1192	143	-1.84	18.58	Africa	Democratic Republic of the Congo	Pteropodidae	Epomops	franqueti	frugivore		2010	2018	11	0	Tropical Moist	99	0.0072988	0.0040797	0.0014365	0.0009507	0	0	0	0	0.0005779	0.0005531	0.0041075	0.0004399
1193	143	-4.09	15.52	Africa	Democratic Republic of the Congo	Vespertilionidae	Glauconycteris	variegata	insectivore		2010	2018	1	0	Tropical Moist	96	0.261035	0.106047	0.0338556	0.105103	3.92e-05	0.0405024	0	0.0016225	0.0243683	0.0676746	0.0141022	0.019301
1194	143	-4.31	15.31	Africa	Democratic Republic of the Congo	Hipposideridae	Hipposideros	caffer	insectivore		2010	2018	2	0	Tropical Moist	94	0.987179	0.450399	0.0254131	0.0501761	0.0475636	0.160436	0.0026028	0.0018679	0.898325	0.419408	0.898325	0.353728
1195	143	2.77	23.82	Africa	Democratic Republic of the Congo	Hipposideridae	Hipposideros	cf. ruber	insectivore		2010	2018	1	1	Tropical Moist	141	0.104492	0.0167111	0.0011775	0.0002325	0.0601057	0.011256	0	0	0.0819455	0.009111	0.0229194	0.0046722
1196	143	-5.01	15.19	Africa	Democratic Republic of the Congo	Hipposideridae	Hipposideros	sp.	insectivore		2010	2018	1	0	Sub Tropical Moist	92	0.0680103	0.0821786	0	4.55e-05	0	0.0004513	0	0.0028657	0.0582326	0.0294492	0.008113	0.0067837
1197	143	-4.31	15.31	Africa	Democratic Republic of the Congo	Pteropodidae	Megaloglossus	sp.	nectarivore		2010	2018	12	0	Tropical Moist	94	0.987179	0.450399	0.0254131	0.0501761	0.0475636	0.160436	0.0026028	0.0018679	0.898325	0.419408	0.898325	0.353728
1198	143	-1.84	18.58	Africa	Democratic Republic of the Congo	Pteropodidae	Megaloglossus	sp.	nectarivore		2010	2018	6	0	Tropical Moist	99	0.0072988	0.0040797	0.0014365	0.0009507	0	0	0	0	0.0005779	0.0005531	0.0041075	0.0004399
1199	143	2.75	23.8	Africa	Democratic Republic of the Congo	Pteropodidae	Megaloglossus	sp.	nectarivore		2010	2018	1	0	Tropical Moist	141	0.104492	0.0167111	0.0011775	0.000772	0.0601057	0.011256	0	0	0.10525	0.0227163	0.0107029	0.0038971
1200	143	2.82	24.8	Africa	Democratic Republic of the Congo	Pteropodidae	Megaloglossus	sp.	nectarivore		2010	2018	3	0	Sub Tropical Moist	145	0.183364	0.0351869	0.0061945	0.0140694	0	0.0236459	0	0	0.160697	0.0722418	0.0061251	0.0079867
1201	143	-6.47	17.33	Africa	Democratic Republic of the Congo	Pteropodidae	Megaloglossus	woermanni	nectarivore		2010	2018	5	1	Sub Tropical Moist	90	0.0083083	0.0052454	0	1.9e-06	0	0.0025107	0	0	0.002158	0.0021493	0.0061703	0.0018778
1202	143	-6.45	17.32	Africa	Democratic Republic of the Congo	Pteropodidae	Megaloglossus	woermanni	nectarivore		2010	2018	9	3	Sub Tropical Moist	90	0.0083083	0.0052454	0	0	0	0.0006596	0	0	0.0021227	0.0021493	0.0087738	0.0018778
1203	143	-5.37	13.79	Africa	Democratic Republic of the Congo	Pteropodidae	Megaloglossus	woermanni	nectarivore		2010	2018	2	0	Tropical Moist	95	0.021823	0.0309714	5.2e-06	0.0319075	0	0.0012559	0	0.0038691	0.0021487	0.0024067	0.003758	0.0012891
1204	143	0.47	25.29	Africa	Democratic Republic of the Congo	Pteropodidae	Megaloglossus	woermanni	nectarivore		2010	2018	1	0	Tropical Moist	141	0.578663	0.156552	0.0157881	0.0186688	0	0.0199463	0	0	0.44573	0.133704	0.0046564	0.0118121
1205	143	-6.47	17.33	Africa	Democratic Republic of the Congo	Pteropodidae	Micropteropus	pusillus	frugivore		2010	2018	2	0	Sub Tropical Moist	90	0.0083083	0.0052454	0	1.9e-06	0	0.0025107	0	0	0.002158	0.0021493	0.0061703	0.0018778
1206	143	-6.45	17.32	Africa	Democratic Republic of the Congo	Pteropodidae	Micropteropus	pusillus	frugivore		2010	2018	2	0	Sub Tropical Moist	90	0.0083083	0.0052454	0	0	0	0.0006596	0	0	0.0021227	0.0021493	0.0087738	0.0018778
1207	143	-5.49	14.46	Africa	Democratic Republic of the Congo	Pteropodidae	Micropteropus	pusillus	frugivore		2010	2018	1	0	Tropical Moist	88	0.0167791	0.0341832	0	0.0023392	0	0.0024821	0	0.0053182	0.003931	0.0061292	0.0108674	0.0530511
1208	143	-5.46	13.53	Africa	Democratic Republic of the Congo	Pteropodidae	Micropteropus	pusillus	frugivore		2010	2018	10	0	Sub Tropical Moist	93	0.357153	0.248165	0.396239	0.424242	0	0.004023	0	0.0037646	0.0049659	0.0060253	0.0004069	0.0113109
1209	143	-5.37	12.94	Africa	Democratic Republic of the Congo	Pteropodidae	Micropteropus	pusillus	frugivore		2010	2018	7	1	Tropical Moist	98	0.112678	0.114191	0.0142216	0.0107113	0	0.0038197	0	0.0003567	0.107184	0.0417042	0.155935	0.0305484
1210	143	-5.37	13.79	Africa	Democratic Republic of the Congo	Pteropodidae	Micropteropus	pusillus	frugivore		2010	2018	4	0	Tropical Moist	95	0.021823	0.0309714	5.2e-06	0.0319075	0	0.0012559	0	0.0038691	0.0021487	0.0024067	0.003758	0.0012891
1211	143	-4.49	15.26	Africa	Democratic Republic of the Congo	Pteropodidae	Micropteropus	pusillus	frugivore		2010	2018	10	0	Tropical Moist	91	0.992386	0.560751	5.7e-06	0.076111	0.203209	0.147319	0	0.0045768	0.999596	0.947345	0.336606	0.459968
1212	143	-4.48	15.36	Africa	Democratic Republic of the Congo	Pteropodidae	Micropteropus	pusillus	frugivore		2010	2018	2	0	Tropical Moist	92	0.98955	0.560751	2.58e-05	0.0089343	0.368359	0.182724	0.020673	0.0072319	0.988899	0.940781	0.168993	0.466539
1213	143	-4.31	15.3	Africa	Democratic Republic of the Congo	Pteropodidae	Micropteropus	pusillus	frugivore		2010	2018	13	0	Tropical Moist	94	0.987179	0.450399	0.0602921	0.0501761	0.109807	0.160436	0.0002443	0.0018679	0.987059	0.419408	0.987059	0.353728
1214	143	-4.31	15.31	Africa	Democratic Republic of the Congo	Pteropodidae	Micropteropus	pusillus	frugivore		2010	2018	74	1	Tropical Moist	94	0.987179	0.450399	0.0254131	0.0501761	0.0475636	0.160436	0.0026028	0.0018679	0.898325	0.419408	0.898325	0.353728
1215	143	-4.09	15.52	Africa	Democratic Republic of the Congo	Pteropodidae	Micropteropus	pusillus	frugivore		2010	2018	3	0	Tropical Moist	96	0.261035	0.106047	0.0338556	0.105103	3.92e-05	0.0405024	0	0.0016225	0.0243683	0.0676746	0.0141022	0.019301
1216	143	-1.94	18.27	Africa	Democratic Republic of the Congo	Pteropodidae	Micropteropus	pusillus	frugivore		2010	2018	10	0	Tropical Moist	98	0.0537756	0.016511	0.000337	0.0029695	0	0	0	0	0.028895	0.0134194	0.0010221	0.0014535
1217	143	-1.94	18.28	Africa	Democratic Republic of the Congo	Pteropodidae	Micropteropus	pusillus	frugivore		2010	2018	16	0	Tropical Moist	98	0.0537756	0.016511	0.0048022	0.0029695	0	0	0	0	0.146817	0.0134194	0.0056148	0.0014535
1218	143	-5.34	12.94	Africa	Democratic Republic of the Congo	Miniopteridae	Miniopterus	sp.	insectivore		2010	2018	9	0	Tropical Moist	98	0.112678	0.114191	0.0142216	0.0107113	0	0.0038197	0	0.0003567	0.0887284	0.0417042	0.0115933	0.0305484
1219	143	2.79	24.72	Africa	Democratic Republic of the Congo	Miniopteridae	Miniopterus	sp.	insectivore		2010	2018	1	0	Tropical Moist	146	0.107977	0.0351869	0.0046944	0.0074937	0.032018	0.0225094	0	0	0.220042	0.0523975	0.0465668	0.0083955
1220	143	-4.6	15.17	Africa	Democratic Republic of the Congo	Molossidae	Mops	condylurus	insectivore		2010	2018	1	1	Tropical Moist	89	0.940644	0.560751	0.0007414	0.0067907	0.0896343	0.0056286	0	0.007141	0.922648	0.706274	0.359762	0.0725153
1221	143	-4.4	15.42	Africa	Democratic Republic of the Congo	Molossidae	Mops	condylurus	insectivore		2010	2018	1	0	Tropical Moist	92	0.822383	0.138206	0.0141747	0.0089343	0.010037	0.421554	0	0.0072319	1	0.940781	0.558857	0.466539
1222	143	-4.34	15.3	Africa	Democratic Republic of the Congo	Molossidae	Mops	condylurus	insectivore		2010	2018	2	0	Tropical Moist	94	0.987179	0.450399	0.0556083	0.0501761	0.61104	0.421554	0.0128338	0.0018679	1	0.419408	0.999497	0.353728
1223	143	-4.09	15.52	Africa	Democratic Republic of the Congo	Molossidae	Mops	condylurus	insectivore		2010	2018	85	5	Tropical Moist	96	0.261035	0.106047	0.0338556	0.105103	3.92e-05	0.0405024	0	0.0016225	0.0243683	0.0676746	0.0141022	0.019301
1224	143	-1.94	18.28	Africa	Democratic Republic of the Congo	Molossidae	Mops	nanulus	insectivore		2010	2018	1	0	Tropical Moist	98	0.0537756	0.016511	0.0048022	0.0029695	0	0	0	0	0.146817	0.0134194	0.0056148	0.0014535
1225	143	-4.31	15.3	Africa	Democratic Republic of the Congo	Pteropodidae	Myonycteris	cf. torquata	frugivore		2010	2018	1	0	Tropical Moist	94	0.987179	0.450399	0.0602921	0.0501761	0.109807	0.160436	0.0002443	0.0018679	0.987059	0.419408	0.987059	0.353728
1226	143	-4.31	15.31	Africa	Democratic Republic of the Congo	Pteropodidae	Myonycteris	cf. torquata	frugivore		2010	2018	1	0	Tropical Moist	94	0.987179	0.450399	0.0254131	0.0501761	0.0475636	0.160436	0.0026028	0.0018679	0.898325	0.419408	0.898325	0.353728
1227	143	-1.94	18.28	Africa	Democratic Republic of the Congo	Pteropodidae	Myonycteris	sp.	frugivore		2010	2018	1	1	Tropical Moist	98	0.0537756	0.016511	0.0048022	0.0029695	0	0	0	0	0.146817	0.0134194	0.0056148	0.0014535
1228	143	-4.31	15.3	Africa	Democratic Republic of the Congo	Pteropodidae	Myonycteris	torquata	frugivore		2010	2018	2	0	Tropical Moist	94	0.987179	0.450399	0.0602921	0.0501761	0.109807	0.160436	0.0002443	0.0018679	0.987059	0.419408	0.987059	0.353728
1229	143	-4.31	15.31	Africa	Democratic Republic of the Congo	Pteropodidae	Myonycteris	torquata	frugivore		2010	2018	3	0	Tropical Moist	94	0.987179	0.450399	0.0254131	0.0501761	0.0475636	0.160436	0.0026028	0.0018679	0.898325	0.419408	0.898325	0.353728
1230	143	-4.34	15.3	Africa	Democratic Republic of the Congo	Vespertilionidae	Afronycteris	nana	insectivore		2010	2018	9	0	Tropical Moist	94	0.987179	0.450399	0.0556083	0.0501761	0.61104	0.421554	0.0128338	0.0018679	1	0.419408	0.999497	0.353728
1231	143	-4.31	15.31	Africa	Democratic Republic of the Congo	Vespertilionidae	Pseudoromicia	rendalli	insectivore		2010	2018	2	0	Tropical Moist	94	0.987179	0.450399	0.0254131	0.0501761	0.0475636	0.160436	0.0026028	0.0018679	0.898325	0.419408	0.898325	0.353728
1232	143	-5.32	13.73	Africa	Democratic Republic of the Congo	Nycteridae	Nycteris	sp.	insectivore		2010	2018	5	0	Tropical Moist	92	0.0320117	0.0309714	0.0004904	0.0363477	0	0.0012559	0	0.0038691	0.0014378	0.0024067	0.0018562	0.0012891
1233	143	2.8	23.86	Africa	Democratic Republic of the Congo	Nycteridae	Nycteris	sp.	insectivore		2010	2018	1	0	Tropical Moist	141	0.0230945	0.0167111	0	0.0002325	0	0.011256	0	0	0.0098769	0.009111	0.0164438	0.0046722
1234	143	-4.31	15.31	Africa	Democratic Republic of the Congo	Vespertilionidae	Pipistrellus	nanulus	insectivore		2010	2018	1	0	Tropical Moist	94	0.987179	0.450399	0.0254131	0.0501761	0.0475636	0.160436	0.0026028	0.0018679	0.898325	0.419408	0.898325	0.353728
1235	143	-5.49	14.46	Africa	Democratic Republic of the Congo	Vespertilionidae	Pipistrellus	sp.	insectivore		2010	2018	7	0	Tropical Moist	88	0.0167791	0.0341832	0	0.0023392	0	0.0024821	0	0.0053182	0.003931	0.0061292	0.0108674	0.0530511
1236	143	-5.49	14.46	Africa	Democratic Republic of the Congo	Rhinolophidae	Rhinolophus	sp.	insectivore		2010	2018	5	0	Tropical Moist	88	0.0167791	0.0341832	0	0.0023392	0	0.0024821	0	0.0053182	0.003931	0.0061292	0.0108674	0.0530511
1237	143	-5.32	13.73	Africa	Democratic Republic of the Congo	Rhinolophidae	Rhinolophus	sp.	insectivore		2010	2018	16	0	Tropical Moist	92	0.0320117	0.0309714	0.0004904	0.0363477	0	0.0012559	0	0.0038691	0.0014378	0.0024067	0.0018562	0.0012891
1238	143	2.77	23.82	Africa	Democratic Republic of the Congo	Rhinolophidae	Rhinolophus	sp.	insectivore		2010	2018	29	0	Tropical Moist	141	0.104492	0.0167111	0.0011775	0.0002325	0.0601057	0.011256	0	0	0.0819455	0.009111	0.0229194	0.0046722
1239	143	2.8	23.86	Africa	Democratic Republic of the Congo	Rhinolophidae	Rhinolophus	sp.	insectivore		2010	2018	2	0	Tropical Moist	141	0.0230945	0.0167111	0	0.0002325	0	0.011256	0	0	0.0098769	0.009111	0.0164438	0.0046722
1240	143	2.89	24.03	Africa	Democratic Republic of the Congo	Rhinolophidae	Rhinolophus	sp.	insectivore		2010	2018	8	0	Tropical Moist	140	0.0136652	0.015866	0	3e-07	0	0.0017437	0	0	0.0011294	0.0012542	0.0294305	0.0047652
1241	143	-6.47	17.33	Africa	Democratic Republic of the Congo	Vespertilionidae	Scotophilus	dinganii	insectivore		2010	2018	1	0	Sub Tropical Moist	90	0.0083083	0.0052454	0	1.9e-06	0	0.0025107	0	0	0.002158	0.0021493	0.0061703	0.0018778
1242	143	-5.55	14.41	Africa	Democratic Republic of the Congo	Vespertilionidae	Scotophilus	dinganii	insectivore		2010	2018	8	0	Tropical Moist	89	0.041832	0.0341832	0	0.0023392	0	0.0183747	0.013317	0.0053182	0.009659	0.0061292	0.210331	0.0530511
1243	143	-4.48	15.36	Africa	Democratic Republic of the Congo	Vespertilionidae	Scotophilus	dinganii	insectivore		2010	2018	1	0	Tropical Moist	92	0.98955	0.560751	2.58e-05	0.0089343	0.368359	0.182724	0.020673	0.0072319	0.988899	0.940781	0.168993	0.466539
1244	143	-1.94	18.27	Africa	Democratic Republic of the Congo	Vespertilionidae	Scotophilus	dinganii	insectivore		2010	2018	1	0	Tropical Moist	98	0.0537756	0.016511	0.000337	0.0029695	0	0	0	0	0.028895	0.0134194	0.0010221	0.0014535
1245	143	-4.6	15.17	Africa	Democratic Republic of the Congo	Vespertilionidae	Scotophilus	sp.	insectivore		2010	2018	10	0	Tropical Moist	89	0.940644	0.560751	0.0007414	0.0067907	0.0896343	0.0056286	0	0.007141	0.922648	0.706274	0.359762	0.0725153
1246	143	-4.4	15.42	Africa	Democratic Republic of the Congo	Vespertilionidae	Scotophilus	sp.	insectivore		2010	2018	60	0	Tropical Moist	92	0.822383	0.138206	0.0141747	0.0089343	0.010037	0.421554	0	0.0072319	1	0.940781	0.558857	0.466539
1247	143	-4.31	15.31	Africa	Democratic Republic of the Congo	Vespertilionidae	Scotophilus	sp.	insectivore		2010	2018	9	0	Tropical Moist	94	0.987179	0.450399	0.0254131	0.0501761	0.0475636	0.160436	0.0026028	0.0018679	0.898325	0.419408	0.898325	0.353728
1248	143	2.79	24.72	Africa	Democratic Republic of the Congo	Vespertilionidae	Scotophilus	sp.	insectivore		2010	2018	1	0	Tropical Moist	146	0.107977	0.0351869	0.0046944	0.0074937	0.032018	0.0225094	0	0	0.220042	0.0523975	0.0465668	0.0083955
1249	143	-4.09	15.52	Africa	Democratic Republic of the Congo	Emballonuridae	Taphozous	mauritianus	insectivore		2010	2018	1	0	Tropical Moist	96	0.261035	0.106047	0.0338556	0.105103	3.92e-05	0.0405024	0	0.0016225	0.0243683	0.0676746	0.0141022	0.019301
1250	143	-3.24	13.84	Africa	Republic of the Congo	Pteropodidae	Casinycteris	argynnis	frugivore		2012	2016	1	0	Sub Tropical Moist	98	0.0994974	0.051326	0.110849	0.0732976	0	0	0	0	0.0002756	0.0003042	0	0.0005325
1251	143	1.58	15.53	Africa	Republic of the Congo	Pteropodidae	Casinycteris	argynnis	frugivore		2012	2016	1	0	Sub Tropical Moist	144	0.0233002	0.0202932	0.0153472	0.008648	0	0.0015139	0	0	0.0042103	0.0034387	0.0171396	0.0022694
1252	143	1.4	16.33	Africa	Republic of the Congo	Molossidae	Mops	pumilus	insectivore		2012	2016	33	0	Tropical Moist	142	0.130603	0.0128159	0.0473226	0.0317085	0.063008	0.0038289	0	0	0.0053125	0.0060444	0.0853932	0.0118128
1253	143	1.43	16.17	Africa	Republic of the Congo	Molossidae	Mops	pumilus	insectivore		2012	2016	27	3	Tropical Moist	141	0.0569003	0.0318409	0.0132812	0.0143355	0	0.0019725	0	0	0.0079244	0.0321598	0.0428134	0.0072922
1254	143	1.4	16.33	Africa	Republic of the Congo	Pteropodidae	Epomophorus	sp.	frugivore		2012	2016	7	0	Tropical Moist	142	0.130603	0.0128159	0.0473226	0.0317085	0.063008	0.0038289	0	0	0.0053125	0.0060444	0.0853932	0.0118128
1255	143	-4.15	15.35	Africa	Republic of the Congo	Pteropodidae	Epomops	franqueti	frugivore		2012	2016	2	0	Tropical Moist	96	0.695152	0.450399	0.223114	0.143485	0.435242	0.0907885	3.89e-05	0.003021	0.433347	0.446075	0.189514	0.197913
1256	143	-3.6	13.36	Africa	Republic of the Congo	Pteropodidae	Epomops	franqueti	frugivore		2012	2016	6	0	Sub Tropical Moist	94	0.270519	0.206492	0.333796	0.338896	0	0.0066236	0	0	0.0348581	0.0753628	0.0085744	0.0034131
1257	143	-3.24	13.84	Africa	Republic of the Congo	Pteropodidae	Epomops	franqueti	frugivore		2012	2016	11	1	Sub Tropical Moist	98	0.0994974	0.051326	0.110849	0.0732976	0	0	0	0	0.0002756	0.0003042	0	0.0005325
1258	143	-3.17	13.25	Africa	Republic of the Congo	Pteropodidae	Epomops	franqueti	frugivore		2012	2016	3	0	Sub Tropical Moist	96	0.152562	0.05751	0.0732706	0.161629	0.0105028	0.0010611	0	0	0.0001205	9.98e-05	0.0003931	0.001734
1259	143	1.43	16.17	Africa	Republic of the Congo	Pteropodidae	Epomops	franqueti	frugivore		2012	2016	11	2	Tropical Moist	141	0.0569003	0.0318409	0.0132812	0.0143355	0	0.0019725	0	0	0.0079244	0.0321598	0.0428134	0.0072922
1260	143	1.56	15.64	Africa	Republic of the Congo	Pteropodidae	Epomops	franqueti	frugivore		2012	2016	4	0	Tropical Moist	144	0.0204672	0.0202932	0.0048206	0.007249	0	0.0006508	0	0	0.00539	0.0041713	0.0204099	0.0022904
1261	143	1.58	15.53	Africa	Republic of the Congo	Pteropodidae	Epomops	franqueti	frugivore		2012	2016	7	0	Sub Tropical Moist	144	0.0233002	0.0202932	0.0153472	0.008648	0	0.0015139	0	0	0.0042103	0.0034387	0.0171396	0.0022694
1262	143	1.4	16.33	Africa	Republic of the Congo	Pteropodidae	Epomops	sp.	frugivore		2012	2016	1	0	Tropical Moist	142	0.130603	0.0128159	0.0473226	0.0317085	0.063008	0.0038289	0	0	0.0053125	0.0060444	0.0853932	0.0118128
1263	143	1.4	16.33	Africa	Republic of the Congo	Hipposideridae	Hipposideros	gigas	insectivore		2012	2016	1	0	Tropical Moist	142	0.130603	0.0128159	0.0473226	0.0317085	0.063008	0.0038289	0	0	0.0053125	0.0060444	0.0853932	0.0118128
1264	143	1.43	16.17	Africa	Republic of the Congo	Hipposideridae	Hipposideros	gigas	insectivore		2012	2016	1	0	Tropical Moist	141	0.0569003	0.0318409	0.0132812	0.0143355	0	0.0019725	0	0	0.0079244	0.0321598	0.0428134	0.0072922
1265	143	-2.76	13.58	Africa	Republic of the Congo	Hipposideridae	Hipposideros	ruber	insectivore		2012	2016	1	0	Sub Tropical Moist	101	0.0846328	0.0352663	0.122279	0.105328	0	0	0	0	0.0002441	0.0002585	0.0009604	0.0023663
1266	143	-2.76	13.61	Africa	Republic of the Congo	Vespertilionidae	Nycticeinops	crassulus	insectivore		2012	2016	1	0	Sub Tropical Moist	101	0.0846328	0.0352663	0.129262	0.105328	0	0	0	0	0.0002441	0.0002585	0.0045313	0.0023663
1267	143	-3.24	13.84	Africa	Republic of the Congo	Vespertilionidae	Kerivoula	argentata	insectivore		2012	2016	1	0	Sub Tropical Moist	98	0.0994974	0.051326	0.110849	0.0732976	0	0	0	0	0.0002756	0.0003042	0	0.0005325
1268	143	-4.15	15.35	Africa	Republic of the Congo	Pteropodidae	Lissonycteris	angolensis	frugivore		2012	2016	4	0	Tropical Moist	96	0.695152	0.450399	0.223114	0.143485	0.435242	0.0907885	3.89e-05	0.003021	0.433347	0.446075	0.189514	0.197913
1269	143	-3.6	13.36	Africa	Republic of the Congo	Pteropodidae	Megaloglossus	woermanni	nectarivore		2012	2016	7	0	Sub Tropical Moist	94	0.270519	0.206492	0.333796	0.338896	0	0.0066236	0	0	0.0348581	0.0753628	0.0085744	0.0034131
1270	143	-3.24	13.84	Africa	Republic of the Congo	Pteropodidae	Megaloglossus	woermanni	nectarivore		2012	2016	42	1	Sub Tropical Moist	98	0.0994974	0.051326	0.110849	0.0732976	0	0	0	0	0.0002756	0.0003042	0	0.0005325
1271	143	-3.17	13.25	Africa	Republic of the Congo	Pteropodidae	Megaloglossus	woermanni	nectarivore		2012	2016	14	0	Sub Tropical Moist	96	0.152562	0.05751	0.0732706	0.161629	0.0105028	0.0010611	0	0	0.0001205	9.98e-05	0.0003931	0.001734
1272	143	1.4	16.33	Africa	Republic of the Congo	Pteropodidae	Megaloglossus	woermanni	nectarivore		2012	2016	7	0	Tropical Moist	142	0.130603	0.0128159	0.0473226	0.0317085	0.063008	0.0038289	0	0	0.0053125	0.0060444	0.0853932	0.0118128
1273	143	1.43	16.17	Africa	Republic of the Congo	Pteropodidae	Megaloglossus	woermanni	nectarivore		2012	2016	1	1	Tropical Moist	141	0.0569003	0.0318409	0.0132812	0.0143355	0	0.0019725	0	0	0.0079244	0.0321598	0.0428134	0.0072922
1274	143	1.56	15.64	Africa	Republic of the Congo	Pteropodidae	Megaloglossus	woermanni	nectarivore		2012	2016	4	1	Tropical Moist	144	0.0204672	0.0202932	0.0048206	0.007249	0	0.0006508	0	0	0.00539	0.0041713	0.0204099	0.0022904
1275	143	-4.15	15.35	Africa	Republic of the Congo	Pteropodidae	Micropteropus	pusillus	frugivore		2012	2016	40	5	Tropical Moist	96	0.695152	0.450399	0.223114	0.143485	0.435242	0.0907885	3.89e-05	0.003021	0.433347	0.446075	0.189514	0.197913
1276	143	-3.6	13.36	Africa	Republic of the Congo	Pteropodidae	Micropteropus	pusillus	frugivore		2012	2016	4	0	Sub Tropical Moist	94	0.270519	0.206492	0.333796	0.338896	0	0.0066236	0	0	0.0348581	0.0753628	0.0085744	0.0034131
1277	143	-3.24	13.84	Africa	Republic of the Congo	Pteropodidae	Micropteropus	pusillus	frugivore		2012	2016	4	0	Sub Tropical Moist	98	0.0994974	0.051326	0.110849	0.0732976	0	0	0	0	0.0002756	0.0003042	0	0.0005325
1278	143	-3.17	13.25	Africa	Republic of the Congo	Pteropodidae	Micropteropus	pusillus	frugivore		2012	2016	1	0	Sub Tropical Moist	96	0.152562	0.05751	0.0732706	0.161629	0.0105028	0.0010611	0	0	0.0001205	9.98e-05	0.0003931	0.001734
1279	143	1.43	16.17	Africa	Republic of the Congo	Pteropodidae	Micropteropus	pusillus	frugivore		2012	2016	1	0	Tropical Moist	141	0.0569003	0.0318409	0.0132812	0.0143355	0	0.0019725	0	0	0.0079244	0.0321598	0.0428134	0.0072922
1280	143	1.56	15.64	Africa	Republic of the Congo	Pteropodidae	Micropteropus	pusillus	frugivore		2012	2016	1	0	Tropical Moist	144	0.0204672	0.0202932	0.0048206	0.007249	0	0.0006508	0	0	0.00539	0.0041713	0.0204099	0.0022904
1281	143	-4.15	15.35	Africa	Republic of the Congo	Molossidae	Mops	condylurus	insectivore		2012	2016	1	1	Tropical Moist	96	0.695152	0.450399	0.223114	0.143485	0.435242	0.0907885	3.89e-05	0.003021	0.433347	0.446075	0.189514	0.197913
1282	143	-4.15	15.35	Africa	Republic of the Congo	Pteropodidae	Myonycteris	sp.	frugivore		2012	2016	3	2	Tropical Moist	96	0.695152	0.450399	0.223114	0.143485	0.435242	0.0907885	3.89e-05	0.003021	0.433347	0.446075	0.189514	0.197913
1283	143	1.43	16.17	Africa	Republic of the Congo	Pteropodidae	Myonycteris	torquata	frugivore		2012	2016	1	0	Tropical Moist	141	0.0569003	0.0318409	0.0132812	0.0143355	0	0.0019725	0	0	0.0079244	0.0321598	0.0428134	0.0072922
1284	143	1.56	15.64	Africa	Republic of the Congo	Pteropodidae	Myonycteris	torquata	frugivore		2012	2016	2	0	Tropical Moist	144	0.0204672	0.0202932	0.0048206	0.007249	0	0.0006508	0	0	0.00539	0.0041713	0.0204099	0.0022904
1285	143	1.58	15.53	Africa	Republic of the Congo	Pteropodidae	Myonycteris	torquata	frugivore		2012	2016	2	0	Sub Tropical Moist	144	0.0233002	0.0202932	0.0153472	0.008648	0	0.0015139	0	0	0.0042103	0.0034387	0.0171396	0.0022694
1286	143	-2.76	13.61	Africa	Republic of the Congo	Vespertilionidae	Pseudoromicia	brunnea	insectivore		2012	2016	1	0	Sub Tropical Moist	101	0.0846328	0.0352663	0.129262	0.105328	0	0	0	0	0.0002441	0.0002585	0.0045313	0.0023663
1287	143	-2.78	13.56	Africa	Republic of the Congo	Vespertilionidae	Afronycteris	nana	insectivore		2012	2016	1	0	Sub Tropical Moist	101	0.0846328	0.0352663	0.138678	0.105328	0	0	0	0	0.0002441	0.0002585	0.0008092	0.0023663
1288	143	-2.76	13.58	Africa	Republic of the Congo	Nycteridae	Nycteris	hispida	insectivore		2012	2016	1	0	Sub Tropical Moist	101	0.0846328	0.0352663	0.122279	0.105328	0	0	0	0	0.0002441	0.0002585	0.0009604	0.0023663
1289	143	-2.76	13.58	Africa	Republic of the Congo	Vespertilionidae	Pipistrellus	nanulus	insectivore		2012	2016	1	0	Sub Tropical Moist	101	0.0846328	0.0352663	0.122279	0.105328	0	0	0	0	0.0002441	0.0002585	0.0009604	0.0023663
1290	143	1.58	15.53	Africa	Republic of the Congo	Pteropodidae	Rousettus	aegyptiacus	frugivore		2012	2016	1	0	Sub Tropical Moist	144	0.0233002	0.0202932	0.0153472	0.008648	0	0.0015139	0	0	0.0042103	0.0034387	0.0171396	0.0022694
1291	143	-2.76	13.61	Africa	Republic of the Congo	Rhinonycteridae	Triaenops	persicus	insectivore		2012	2016	1	0	Sub Tropical Moist	101	0.0846328	0.0352663	0.129262	0.105328	0	0	0	0	0.0002441	0.0002585	0.0045313	0.0023663
1292	144	-30.0776	-51.7599	America	Brazil	Phyllostomidae	Desmodus	rotundus	sanguivore		2018	2019	5	0	Sub Tropical Moist	70	0.893932	0.861607	0.577397	0.551516	0.134087	0.0100919	0.0055318	0.0067547	0.311428	0.273989	0.263738	0.117001
1293	144	-27.6604	-53.3186	America	Brazil	Phyllostomidae	Desmodus	rotundus	sanguivore		2018	2019	2	0	Warm Temperate Moist	89	0.745049	0.736482	0.730453	0.694538	0	0.0020076	0.0034536	0.0098125	0.1348	0.141239	0.259698	0.0226851
1294	144	-29.3283	-52.2359	America	Brazil	Phyllostomidae	Desmodus	rotundus	sanguivore		2018	2019	4	0	Sub Tropical Moist	81	0.633692	0.71457	0.560076	0.56008	0	0.0019642	0.0018817	0.0056577	0.0465439	0.0636822	0.0881957	0.0255256
1295	144	-28.1445	-54.743	America	Brazil	Phyllostomidae	Desmodus	rotundus	sanguivore		2018	2019	1	0	Sub Tropical Moist	83	0.780857	0.737227	0.619693	0.63202	0.0011461	0.0074329	0.0180623	0.0098491	0.160206	0.141846	0.405898	0.0676907
1296	144	-28.1215	-52.7807	America	Brazil	Phyllostomidae	Desmodus	rotundus	sanguivore		2018	2019	3	0	Warm Temperate Moist	91	0.714912	0.736553	0.649389	0.641583	0	0.0018078	0	0.0035255	0.275144	0.254575	0.0208879	0.0239231
1297	144	-28.3866	-54.0742	America	Brazil	Phyllostomidae	Desmodus	rotundus	sanguivore		2018	2019	1	0	Sub Tropical Moist	84	0.932347	0.875058	0.789185	0.802669	0	0	0.0206531	0.0053526	0.0656795	0.0836303	0.185635	0.0342814
1298	144	-30.7009	-52.1081	America	Brazil	Phyllostomidae	Desmodus	rotundus	sanguivore		2018	2019	6	0	Sub Tropical Moist	64	0.525191	0.62169	0.561588	0.55628	0	0	0.0032772	0.0026549	0.17691	0.132327	0.332364	0.0210997
1299	144	-27.5322	-52.7278	America	Brazil	Phyllostomidae	Desmodus	rotundus	sanguivore		2018	2019	4	0	Warm Temperate Moist	94	0.656373	0.731458	0.59049	0.580601	0	0.0027239	0.0231556	0.017138	0.166273	0.0962284	0.294492	0.0549784
1300	144	-27.4137	-52.6706	America	Brazil	Phyllostomidae	Desmodus	rotundus	sanguivore		2018	2019	3	1	Warm Temperate Moist	95	0.747385	0.731458	0.589332	0.533666	0.0177927	0.0094141	0.0248964	0.009439	0.0996251	0.112841	0.234462	0.0643516
1301	144	-30.0054	-53.5042	America	Brazil	Phyllostomidae	Desmodus	rotundus	sanguivore		2018	2019	2	0	Sub Tropical Moist	67	0.807953	0.726063	0.589034	0.636152	0	0.0001047	0	0.0002918	0.122453	0.0889759	0.230124	0.0313651
1302	144	-31.4101	-53.8739	America	Brazil	Phyllostomidae	Desmodus	rotundus	sanguivore		2018	2019	1	0	Sub Tropical Moist	58	0.770169	0.708712	0.584595	0.583904	0	0	0.0061871	0.0089182	0.312196	0.286478	0.210715	0.0378952
1303	144	-27.8524	-54.197	America	Brazil	Phyllostomidae	Desmodus	rotundus	sanguivore		2018	2019	1	0	Sub Tropical Moist	85	0.845123	0.818627	0.807032	0.818617	0	0.0020731	3e-07	0.0017204	0.146356	0.142684	0.122687	0.0343254
1304	144	-27.2002	-53.2672	America	Brazil	Phyllostomidae	Desmodus	rotundus	sanguivore		2018	2019	1	0	Sub Tropical Moist	94	0.707089	0.729132	0.494971	0.524956	0.0001157	0.0039392	0	0.0013141	0.153862	0.143485	0.191099	0.0326479
1305	144	-29.1296	-56.5687	America	Brazil	Phyllostomidae	Desmodus	rotundus	sanguivore		2018	2019	3	0	Sub Tropical Moist	60	0.606217	0.592972	0.14043	0.492279	0	0	0	0.0012438	0.0514447	0.0882713	0.0760967	0.102475
1306	144	-29.4774	-50.1196	America	Brazil	Phyllostomidae	Desmodus	rotundus	sanguivore		2018	2019	6	0	Sub Tropical Moist	90	0.370655	0.595457	0.474563	0.411654	0	0	0	0.000147	0.101384	0.11335	0.120739	0.0695238
1307	144	-32.5756	-53.3919	America	Brazil	Phyllostomidae	Desmodus	rotundus	sanguivore		2018	2019	2	0	Warm Temperate Moist	54	0.666307	0.640668	0.539371	0.564242	0	0	0	0.0055699	0.181374	0.124052	0.327962	0.105446
1308	144	-29.5057	-54.6883	America	Brazil	Phyllostomidae	Desmodus	rotundus	sanguivore		2018	2019	1	0	Sub Tropical Moist	68	0.615999	0.660514	0.577269	0.579718	0	0.000563	0.0425595	0.0123318	0.0806911	0.0651237	0.467935	0.0427851
1309	144	-28.8703	-50.3761	America	Brazil	Phyllostomidae	Desmodus	rotundus	sanguivore		2018	2019	2	0	Warm Temperate Moist	102	0.609531	0.602509	0.560076	0.560348	0	0.0113744	0	0.0003539	0.0755101	0.0478266	0.0764641	0.0141206
1310	144	-29.2133	-53.7025	America	Brazil	Phyllostomidae	Desmodus	rotundus	sanguivore		2018	2019	1	0	Warm Temperate Moist	79	0.877683	0.786374	0.859293	0.823864	0	0	0	0.0003417	0.092826	0.0641308	0.398384	0.058946
1311	144	-29.1445	-56.0591	America	Brazil	Phyllostomidae	Desmodus	rotundus	sanguivore		2018	2019	2	0	Sub Tropical Moist	64	0.53164	0.620262	0.543318	0.509104	0	0	0.038865	0.0142608	0.0157438	0.0181641	0.325069	0.0232115
1312	144	-29.6768	-51.4833	America	Brazil	Phyllostomidae	Desmodus	rotundus	sanguivore		2018	2019	4	0	Sub Tropical Moist	86	0.999074	0.994744	0.566199	0.563834	0	0.0071233	0	0.0068044	0.938361	0.886682	0.586823	0.214995
1313	144	-31.0824	-50.9252	America	Brazil	Phyllostomidae	Desmodus	rotundus	sanguivore		2018	2019	13	0	Sub Tropical Moist	61	0.60869	0.307143	0.412292	0.288762	0	0.0015457	0	0	0.0099283	0.0082109	0.207075	0.0328539
1314	144	-27.3633	-52.7889	America	Brazil	Phyllostomidae	Desmodus	rotundus	sanguivore		2018	2019	6	0	Warm Temperate Moist	95	0.735695	0.731458	0.430722	0.486913	0	0.0001875	0	0.0036136	0.105467	0.087038	0.471043	0.0495417
1315	144	-27.5761	-54.5113	America	Brazil	Phyllostomidae	Desmodus	rotundus	sanguivore		2018	2019	1	0	Sub Tropical Moist	88	0.504886	0.557371	0.794881	0.826761	0	0	0	0.0003628	0.0557575	0.0801109	0.0239722	0.0333719
1316	144	-27.8865	-53.2947	America	Brazil	Phyllostomidae	Desmodus	rotundus	sanguivore		2018	2019	4	0	Warm Temperate Moist	89	0.735758	0.736482	0.696261	0.723253	0	0.0006679	0.0255842	0.0055136	0.219737	0.220358	0.381942	0.058796
1317	144	-31.8705	-52.825	America	Brazil	Phyllostomidae	Desmodus	rotundus	sanguivore		2018	2019	1	1	Sub Tropical Moist	64	0.766247	0.858473	0.577827	0.570308	0	0	0.005728	0.0089243	0.278805	0.186973	0.417491	0.0367264
1318	144	-27.8638	-55.0248	America	Brazil	Phyllostomidae	Desmodus	rotundus	sanguivore		2018	2019	1	0	Sub Tropical Moist	87	0.792663	0.702994	0.510304	0.566369	0	0.001367	0	0	0.23534	0.16578	0.264703	0.0230653
1319	144	-27.8531	-54.4608	America	Brazil	Phyllostomidae	Desmodus	rotundus	sanguivore		2018	2019	1	0	Sub Tropical Moist	85	0.856881	0.821435	0.768858	0.772102	0	9.49e-05	0.0444642	0.0159841	0.34622	0.23927	0.648275	0.149358
1320	144	-33.5252	-53.379	America	Brazil	Phyllostomidae	Desmodus	rotundus	sanguivore		2018	2019	1	0	Warm Temperate Moist	50	0.588663	0.50121	0.571164	0.537576	0	0	0.0051261	0.0112544	0.17305	0.102599	0.502796	0.0863384
1321	144	-29.8302	-50.5324	America	Brazil	Phyllostomidae	Desmodus	rotundus	sanguivore		2018	2019	3	0	Sub Tropical Moist	89	0.965255	0.744245	0.588063	0.570666	0.0552562	0.010872	0.0009073	0.0110335	0.841326	0.811401	0.369525	0.136346
1322	144	-29.9719	-51.7295	America	Brazil	Phyllostomidae	Desmodus	rotundus	sanguivore		2018	2019	2	0	Sub Tropical Moist	72	0.842654	0.928629	0.533243	0.450102	0	0.0050577	0.0094091	0.0045855	0.323345	0.249703	0.341089	0.116796
1323	144	-29.0568	-51.7701	America	Brazil	Phyllostomidae	Desmodus	rotundus	sanguivore		2018	2019	3	0	Warm Temperate Moist	88	0.629123	0.67693	0.56115	0.560572	0	0.0069272	0	0.006684	0.212352	0.200629	0.169312	0.07062
1324	144	-29.0562	-55.1533	America	Brazil	Phyllostomidae	Desmodus	rotundus	sanguivore		2018	2019	3	0	Sub Tropical Moist	73	0.585532	0.613487	0.581052	0.58978	0	0	0	0	0.0257637	0.0348555	0.0939251	0.0126364
1325	149	8.8995	39.9117	Africa	Ethiopia	Molossidae	Mops	pumilus	insectivore		2016	2018	228	13	Tropical Dry	93	0.685558	0.567287	0.200988	0.351688	0.0123091	0.014608	0.0248342	0.0095007	0.0726615	0.063307	0.0665673	0.0254062
1326	149	8.8995	39.9117	Africa	Ethiopia	Rhinopomatidae	Rhinopoma	hardwickii	insectivore		2016	2018	174	67	Tropical Dry	93	0.685558	0.567287	0.200988	0.351688	0.0123091	0.014608	0.0248342	0.0095007	0.0726615	0.063307	0.0665673	0.0254062
1327	149	11.193	40.015	Africa	Ethiopia	Molossidae	Mops	midas	insectivore		2016	2018	180	12	Sub Tropical Dry	68	0.788722	0.720138	0.781924	0.731993	0	0	0.0024356	0.0045088	0.013897	0.0133107	0.0951018	0.0104167
1328	149	11.193	40.015	Africa	Ethiopia	Vespertilionidae	Neoromicia	c. f. somalica	insectivore		2016	2018	7	0	Sub Tropical Dry	68	0.788722	0.720138	0.781924	0.731993	0	0	0.0024356	0.0045088	0.013897	0.0133107	0.0951018	0.0104167
1329	153	41.376	45.079	Europe	Georgia	Vespertilionidae	Eptesicus	serotinus	insectivore	2014			4	0	Warm Temperate Dry	57	0.632805	0.684174	0.861366	0.912625	0	0.0133625	0.0001697	0.0231486	0.347095	0.396236	0.0226139	0.105931
1330	153	41.581	44.582	Europe	Georgia	Vespertilionidae	Eptesicus	serotinus	insectivore	2014			2	0	Warm Temperate Dry	63	0.525136	0.734277	0.507258	0.686541	0	0.0043241	0.0015008	0.0115266	0.879219	0.585566	0.0169168	0.0460439
1331	153	42.529	42.102	Europe	Georgia	Miniopteridae	Miniopterus	schreibersii	insectivore	2014			3	0	Warm Temperate Moist	55	0.95331	0.914341	0.721984	0.563943	0	0.0133046	0	0.0001118	0.346541	0.357491	0.191895	0.0366613
1332	153	42.373	42.597	Europe	Georgia	Miniopteridae	Miniopterus	schreibersii	insectivore	2014			19	5	Warm Temperate Moist	60	1	0.792028	0.625673	0.706175	0.0426442	0.127969	0.0139862	0.0082992	0.431047	0.405759	0.0258449	0.116737
1333	153	41.536	45.257	Europe	Georgia	Vespertilionidae	Myotis	emarginatus	insectivore	2014			10	2	Warm Temperate Dry	56	0.658328	0.684174	0.481725	0.511083	0	0.0011959	0	0.0032785	0.460502	0.314519	0.0009282	0.0058109
1334	153	42.324	42.103	Europe	Georgia	Vespertilionidae	Myotis	alcathoe	insectivore	2014			1	0	Warm Temperate Moist	51	0.916392	0.914341	0.725961	0.754414	0	0.0348835	1.82e-05	0.0062361	0.371399	0.384299	0.0110874	0.0649726
1335	153	42.324	42.103	Europe	Georgia	Vespertilionidae	Myotis	mystacinus	insectivore	2014			4	0	Warm Temperate Moist	51	0.916392	0.914341	0.725961	0.754414	0	0.0348835	1.82e-05	0.0062361	0.371399	0.384299	0.0110874	0.0649726
1336	153	42.373	42.597	Europe	Georgia	Vespertilionidae	Myotis	blythii	insectivore	2014			52	18	Warm Temperate Moist	60	1	0.792028	0.625673	0.706175	0.0426442	0.127969	0.0139862	0.0082992	0.431047	0.405759	0.0258449	0.116737
1337	153	41.581	44.582	Europe	Georgia	Vespertilionidae	Nyctalus	leisleri	insectivore	2014			2	0	Warm Temperate Dry	63	0.525136	0.734277	0.507258	0.686541	0	0.0043241	0.0015008	0.0115266	0.879219	0.585566	0.0169168	0.0460439
1338	153	41.376	45.079	Europe	Georgia	Vespertilionidae	Pipistrellus	pygmaeus	insectivore	2014			7	0	Warm Temperate Dry	57	0.632805	0.684174	0.861366	0.912625	0	0.0133625	0.0001697	0.0231486	0.347095	0.396236	0.0226139	0.105931
1339	153	42.345	43.308	Europe	Georgia	Rhinolophidae	Rhinolophus	blasii	insectivore	2014			5	0	Warm Temperate Moist	61	0.797652	0.517793	0.779005	0.719363	0	0.0008306	0	0.0026262	0.221825	0.174494	0.0312424	0.0535579
1340	153	42.345	43.308	Europe	Georgia	Rhinolophidae	Rhinolophus	euryale	insectivore	2014			5	2	Warm Temperate Moist	61	0.797652	0.517793	0.779005	0.719363	0	0.0008306	0	0.0026262	0.221825	0.174494	0.0312424	0.0535579
1341	153	42.529	42.102	Europe	Georgia	Rhinolophidae	Rhinolophus	euryale	insectivore	2014			4	4	Warm Temperate Moist	55	0.95331	0.914341	0.721984	0.563943	0	0.0133046	0	0.0001118	0.346541	0.357491	0.191895	0.0366613
1342	153	42.529	42.102	Europe	Georgia	Rhinolophidae	Rhinolophus	euryale	insectivore	2014			10	0	Warm Temperate Moist	55	0.95331	0.914341	0.721984	0.563943	0	0.0133046	0	0.0001118	0.346541	0.357491	0.191895	0.0366613
1343	153	41.376	45.079	Europe	Georgia	Rhinolophidae	Rhinolophus	ferrumequinum	insectivore	2014			38	7	Warm Temperate Dry	57	0.632805	0.684174	0.861366	0.912625	0	0.0133625	0.0001697	0.0231486	0.347095	0.396236	0.0226139	0.105931
1344	153	42.224	43.302	Europe	Georgia	Rhinolophidae	Rhinolophus	ferrumequinum	insectivore	2014			1	0	Warm Temperate Moist	60	0.305057	0.35525	0.85577	0.776227	0	0.0046122	0.0025671	0.005139	0.227673	0.197526	0.0061677	0.0328039
1345	153	42.373	42.597	Europe	Georgia	Rhinolophidae	Rhinolophus	euryale	insectivore	2014			21	8	Warm Temperate Moist	60	1	0.792028	0.625673	0.706175	0.0426442	0.127969	0.0139862	0.0082992	0.431047	0.405759	0.0258449	0.116737
1346	154	21.7951	101.514	Asia	China	Pteropodidae	Eonycteris	spelaea	nectarivore	2019			104	14	Sub Tropical Moist	133	0.187106	0.222446	0.151746	0.279396	0	0	0	0	0.0183901	0.0182103	0	0.0117755
1347	154	21.9968	101.374	Asia	China	Pteropodidae	Eonycteris	spelaea	nectarivore	2019			29	3	Sub Tropical Moist	134	0.559048	0.222446	0.341486	0.411842	0	0	0	0.0001106	0.021251	0.0368999	0	0.0028595
1348	155	-23.8528	-46.9428	America	Brazil	Phyllostomidae	Anoura	caudifer	nectarivore		2020	2021	1	0	Warm Temperate Moist	145	0.968277	0.974205	0	0.0050504	0.0394081	0.0826692	0.0080326	0.0204881	1	0.875706	0.264254	0.237795
1349	155	-27.0483	-48.8998	America	Brazil	Phyllostomidae	Anoura	caudifer	nectarivore		2020	2021	1	0	Sub Tropical Moist	108	0.974674	0.938522	0.496112	0.384933	0.0681578	0.0815821	0.0063393	0.0133884	0.944681	0.874436	0.554164	0.438929
1350	155	-7.60278	-35.2308	America	Brazil	Phyllostomidae	Dermanura	cinerea	frugivore		2020	2021	10	1	Tropical Moist	123	0.799818	0.819072	0.4237	0.520517	0	0.0005265	0	0.0084911	0.234476	0.273374	0.353382	0.130791
1351	155	-23.8528	-46.9428	America	Brazil	Phyllostomidae	Artibeus	fimbriatus	frugivore		2020	2021	1	0	Warm Temperate Moist	145	0.968277	0.974205	0	0.0050504	0.0394081	0.0826692	0.0080326	0.0204881	1	0.875706	0.264254	0.237795
1352	155	-7.60278	-35.2308	America	Brazil	Phyllostomidae	Artibeus	lituratus	frugivore		2020	2021	17	1	Tropical Moist	123	0.799818	0.819072	0.4237	0.520517	0	0.0005265	0	0.0084911	0.234476	0.273374	0.353382	0.130791
1353	155	-23.8528	-46.9428	America	Brazil	Phyllostomidae	Artibeus	lituratus	frugivore		2020	2021	2	0	Warm Temperate Moist	145	0.968277	0.974205	0	0.0050504	0.0394081	0.0826692	0.0080326	0.0204881	1	0.875706	0.264254	0.237795
1354	155	-27.0483	-48.8998	America	Brazil	Phyllostomidae	Artibeus	lituratus	frugivore		2020	2021	34	5	Sub Tropical Moist	108	0.974674	0.938522	0.496112	0.384933	0.0681578	0.0815821	0.0063393	0.0133884	0.944681	0.874436	0.554164	0.438929
1355	155	-7.60278	-35.2308	America	Brazil	Phyllostomidae	Artibeus	planirostris	frugivore		2020	2021	17	0	Tropical Moist	123	0.799818	0.819072	0.4237	0.520517	0	0.0005265	0	0.0084911	0.234476	0.273374	0.353382	0.130791
1356	155	-7.60278	-35.2308	America	Brazil	Phyllostomidae	Carollia	perspicillata	frugivore		2020	2021	155	8	Tropical Moist	123	0.799818	0.819072	0.4237	0.520517	0	0.0005265	0	0.0084911	0.234476	0.273374	0.353382	0.130791
1357	155	-23.8528	-46.9428	America	Brazil	Phyllostomidae	Carollia	perspicillata	frugivore		2020	2021	6	0	Warm Temperate Moist	145	0.968277	0.974205	0	0.0050504	0.0394081	0.0826692	0.0080326	0.0204881	1	0.875706	0.264254	0.237795
1358	155	-27.0483	-48.8998	America	Brazil	Phyllostomidae	Carollia	perspicillata	frugivore		2020	2021	5	0	Sub Tropical Moist	108	0.974674	0.938522	0.496112	0.384933	0.0681578	0.0815821	0.0063393	0.0133884	0.944681	0.874436	0.554164	0.438929
1359	155	-7.60278	-35.2308	America	Brazil	Phyllostomidae	Chiroderma	doriae	frugivore		2020	2021	1	0	Tropical Moist	123	0.799818	0.819072	0.4237	0.520517	0	0.0005265	0	0.0084911	0.234476	0.273374	0.353382	0.130791
1360	155	-27.0483	-48.8998	America	Brazil	Phyllostomidae	Chiroderma	doriae	frugivore		2020	2021	1	0	Sub Tropical Moist	108	0.974674	0.938522	0.496112	0.384933	0.0681578	0.0815821	0.0063393	0.0133884	0.944681	0.874436	0.554164	0.438929
1361	155	-27.0483	-48.8998	America	Brazil	Phyllostomidae	Chrotopterus	auritus	carnivore		2020	2021	2	0	Sub Tropical Moist	108	0.974674	0.938522	0.496112	0.384933	0.0681578	0.0815821	0.0063393	0.0133884	0.944681	0.874436	0.554164	0.438929
1362	155	-7.60278	-35.2308	America	Brazil	Phyllostomidae	Desmodus	rotundus	sanguivore		2020	2021	5	0	Tropical Moist	123	0.799818	0.819072	0.4237	0.520517	0	0.0005265	0	0.0084911	0.234476	0.273374	0.353382	0.130791
1363	155	-23.8528	-46.9428	America	Brazil	Phyllostomidae	Desmodus	rotundus	sanguivore		2020	2021	2	0	Warm Temperate Moist	145	0.968277	0.974205	0	0.0050504	0.0394081	0.0826692	0.0080326	0.0204881	1	0.875706	0.264254	0.237795
1364	155	-27.0483	-48.8998	America	Brazil	Phyllostomidae	Desmodus	rotundus	sanguivore		2020	2021	4	0	Sub Tropical Moist	108	0.974674	0.938522	0.496112	0.384933	0.0681578	0.0815821	0.0063393	0.0133884	0.944681	0.874436	0.554164	0.438929
1365	155	-7.60278	-35.2308	America	Brazil	Phyllostomidae	Diphylla	ecaudata	sanguivore		2020	2021	1	0	Tropical Moist	123	0.799818	0.819072	0.4237	0.520517	0	0.0005265	0	0.0084911	0.234476	0.273374	0.353382	0.130791
1366	155	-23.8528	-46.9428	America	Brazil	Phyllostomidae	Diphylla	ecaudata	sanguivore		2020	2021	1	1	Warm Temperate Moist	145	0.968277	0.974205	0	0.0050504	0.0394081	0.0826692	0.0080326	0.0204881	1	0.875706	0.264254	0.237795
1367	155	-27.0483	-48.8998	America	Brazil	Phyllostomidae	Diphylla	ecaudata	sanguivore		2020	2021	18	0	Sub Tropical Moist	108	0.974674	0.938522	0.496112	0.384933	0.0681578	0.0815821	0.0063393	0.0133884	0.944681	0.874436	0.554164	0.438929
1368	155	-7.60278	-35.2308	America	Brazil	Phyllostomidae	Glossophaga	soricina	nectarivore		2020	2021	16	0	Tropical Moist	123	0.799818	0.819072	0.4237	0.520517	0	0.0005265	0	0.0084911	0.234476	0.273374	0.353382	0.130791
1369	155	-27.0483	-48.8998	America	Brazil	Phyllostomidae	Glossophaga	soricina	nectarivore		2020	2021	3	0	Sub Tropical Moist	108	0.974674	0.938522	0.496112	0.384933	0.0681578	0.0815821	0.0063393	0.0133884	0.944681	0.874436	0.554164	0.438929
1370	155	-23.8528	-46.9428	America	Brazil	Phyllostomidae	Mimon	bennettii	insectivore		2020	2021	1	0	Warm Temperate Moist	145	0.968277	0.974205	0	0.0050504	0.0394081	0.0826692	0.0080326	0.0204881	1	0.875706	0.264254	0.237795
1371	155	-27.0483	-48.8998	America	Brazil	Phyllostomidae	Mimon	bennettii	insectivore		2020	2021	5	0	Sub Tropical Moist	108	0.974674	0.938522	0.496112	0.384933	0.0681578	0.0815821	0.0063393	0.0133884	0.944681	0.874436	0.554164	0.438929
1372	155	-7.60278	-35.2308	America	Brazil	Phyllostomidae	Phyllostomus	discolor	omnivore		2020	2021	62	15	Tropical Moist	123	0.799818	0.819072	0.4237	0.520517	0	0.0005265	0	0.0084911	0.234476	0.273374	0.353382	0.130791
1373	155	-7.60278	-35.2308	America	Brazil	Phyllostomidae	Phyllostomus	hastatus	omnivore		2020	2021	3	1	Tropical Moist	123	0.799818	0.819072	0.4237	0.520517	0	0.0005265	0	0.0084911	0.234476	0.273374	0.353382	0.130791
1374	155	-7.60278	-35.2308	America	Brazil	Phyllostomidae	Platyrrhinus	lineatus	frugivore		2020	2021	6	0	Tropical Moist	123	0.799818	0.819072	0.4237	0.520517	0	0.0005265	0	0.0084911	0.234476	0.273374	0.353382	0.130791
1375	155	-7.60278	-35.2308	America	Brazil	Phyllostomidae	Sturnira	lilium	frugivore		2020	2021	33	6	Tropical Moist	123	0.799818	0.819072	0.4237	0.520517	0	0.0005265	0	0.0084911	0.234476	0.273374	0.353382	0.130791
1376	155	-23.8528	-46.9428	America	Brazil	Phyllostomidae	Sturnira	lilium	frugivore		2020	2021	5	3	Warm Temperate Moist	145	0.968277	0.974205	0	0.0050504	0.0394081	0.0826692	0.0080326	0.0204881	1	0.875706	0.264254	0.237795
1377	155	-27.0483	-48.8998	America	Brazil	Phyllostomidae	Sturnira	lilium	frugivore		2020	2021	18	3	Sub Tropical Moist	108	0.974674	0.938522	0.496112	0.384933	0.0681578	0.0815821	0.0063393	0.0133884	0.944681	0.874436	0.554164	0.438929
1378	155	-23.8528	-46.9428	America	Brazil	Phyllostomidae	Sturnira	tildae	frugivore		2020	2021	3	0	Warm Temperate Moist	145	0.968277	0.974205	0	0.0050504	0.0394081	0.0826692	0.0080326	0.0204881	1	0.875706	0.264254	0.237795
1379	155	-23.8528	-46.9428	America	Brazil	Vespertilionidae	Eptesicus	brasiliensis	insectivore		2020	2021	1	0	Warm Temperate Moist	145	0.968277	0.974205	0	0.0050504	0.0394081	0.0826692	0.0080326	0.0204881	1	0.875706	0.264254	0.237795
1380	155	-7.60278	-35.2308	America	Brazil	Vespertilionidae	Lasiurus	ega	insectivore		2020	2021	1	0	Tropical Moist	123	0.799818	0.819072	0.4237	0.520517	0	0.0005265	0	0.0084911	0.234476	0.273374	0.353382	0.130791
1381	155	-7.60278	-35.2308	America	Brazil	Vespertilionidae	Myotis	nigricans	insectivore		2020	2021	2	0	Tropical Moist	123	0.799818	0.819072	0.4237	0.520517	0	0.0005265	0	0.0084911	0.234476	0.273374	0.353382	0.130791
1382	155	-23.8528	-46.9428	America	Brazil	Vespertilionidae	Myotis	nigricans	insectivore		2020	2021	7	0	Warm Temperate Moist	145	0.968277	0.974205	0	0.0050504	0.0394081	0.0826692	0.0080326	0.0204881	1	0.875706	0.264254	0.237795
1383	155	-23.8528	-46.9428	America	Brazil	Vespertilionidae	Myotis	ruber	invertivore		2020	2021	1	0	Warm Temperate Moist	145	0.968277	0.974205	0	0.0050504	0.0394081	0.0826692	0.0080326	0.0204881	1	0.875706	0.264254	0.237795
1384	155	-27.0483	-48.8998	America	Brazil	Vespertilionidae	Myotis	sp.	insectivore		2020	2021	5	0	Sub Tropical Moist	108	0.974674	0.938522	0.496112	0.384933	0.0681578	0.0815821	0.0063393	0.0133884	0.944681	0.874436	0.554164	0.438929
